# Supplementary material for: 2-(4,5-Diphenyl-2-p-tolyl-1H-imidazol-1-yl)-3-phenyl­propan-1-ol
Source: Acta Crystallogr Sect E Struct Rep Online. 2012 Jan 7;68(Pt 2):o264. doi: 10.1107/S1600536811054766 (PMC3274963; doi:10.1107/S1600536811054766)
Supplement: Supplementary file 1 [file e-68-0o264-sup1.cif]

##############################################################################
#                                                                            #
# This CIF contains the data in a paper accepted for publication in          #
# Acta Crystallographica Section E. It conforms to the requirements of       #
# Notes for Authors for Acta Crystallographica Section E, and has been       #
# peer reviewed under the auspices of the IUCr Commission on Journals.       #
#                                                                            #
# Full details of the Crystallographic Information File format               #
# are given in the paper "The Crystallographic Information File (CIF):       #
# a New Standard Archive File for Crystallography" by S. R. Hall, F. H.      #
# Allen and I. D. Brown [Acta Cryst. (1991), A47, 655-685].                  #
#                                                                            #
# The current version of the core CIF dictionary is obtainable from          #
# ftp://ftp.iucr.org/pub/cif_core.dic.                                       #
#                                                                            #
# Software is freely available for graphical display of the structure(s)     #
# in this CIF. For information consult the CIF software page                 #
# http://www.iucr.org/resources/cif/software.                                #
#                                                                            #
# This file may be used for bona fide research purposes within the           #
# scientific community so long as proper attribution is given to the journal # 
# article from which it was obtained.                                        #
#                                                                            #
##############################################################################
data_I
_audit_creation_method
;
  Olex2 1.1
  (compiled 2011.09.07 svn.r1971, GUI svn.r3853)
;
_chemical_name_systematic
;
2-(4,5-Diphenyl-2-<i>p</i>-tolyl-1<i>H</i>-imidazol-1-yl)-3-phenylpropan-1-ol
;
_chemical_name_common     ?
_chemical_formula_moiety     'C31 H28 N2 O'
_chemical_formula_sum     'C31 H28 N2 O'
_chemical_formula_iupac     'C31 H28 N2 O'
_chemical_formula_weight     444.55
_chemical_melting_point     ?
_symmetry_cell_setting     orthorhombic
_symmetry_space_group_name_H-M     'P 21 21 21'
_symmetry_space_group_name_Hall     'P 2ac 2ab'
loop_
    _symmetry_equiv_pos_as_xyz
    'x, y, z'
    '-x+1/2, -y, z+1/2'
    'x+1/2, -y+1/2, -z'
    '-x, y+1/2, -z+1/2'
_cell_length_a     9.3413(7)
_cell_length_b     13.7402(11)
_cell_length_c     19.6296(14)
_cell_angle_alpha     90.00
_cell_angle_beta     90.00
_cell_angle_gamma     90.00
_cell_volume     2519.5(3)
_cell_formula_units_Z     4
_cell_measurement_reflns_used     3569
_cell_measurement_theta_min     3.2172
_cell_measurement_theta_max     66.9468
_cell_measurement_temperature     291(2)
_exptl_crystal_description     prismatic
_exptl_crystal_colour     colourless
_exptl_crystal_size_max     0.25
_exptl_crystal_size_mid     0.20
_exptl_crystal_size_min     0.20
_exptl_crystal_density_diffrn     1.172
_exptl_crystal_density_meas     ?
_exptl_crystal_density_method     'not measured'
_exptl_crystal_F_000     944
_exptl_absorpt_coefficient_mu     0.549
_exptl_absorpt_correction_type     multi-scan
_exptl_absorpt_process_details
;
(<i>CrysAlis PRO</i>; Agilent, 2011)
;
_exptl_absorpt_correction_T_min     0.86621
_exptl_absorpt_correction_T_max     1.00000
_exptl_special_details
;
;
_diffrn_ambient_temperature     291.15
_diffrn_radiation_type     'Cu K\a'
_diffrn_radiation_wavelength     1.5418
_diffrn_radiation_monochromator     graphite
_diffrn_measurement_device_type     'Agilent Xcalibur Eos Gemini'
_diffrn_measurement_method     '\w scans'
_diffrn_detector_area_resol_mean     16.2312
_diffrn_reflns_number     9302
_diffrn_reflns_av_R_equivalents     0.0268
_diffrn_reflns_theta_min     3.93
_diffrn_reflns_theta_max     66.90
_diffrn_reflns_theta_full     66.90
_diffrn_measured_fraction_theta_max     0.999
_diffrn_measured_fraction_theta_full     0.999
_diffrn_reflns_limit_h_min     -9
_diffrn_reflns_limit_h_max     11
_diffrn_reflns_limit_k_min     -16
_diffrn_reflns_limit_k_max     13
_diffrn_reflns_limit_l_min     -21
_diffrn_reflns_limit_l_max     23
_diffrn_standards_number     ?
_diffrn_standards_interval_count     ?
_diffrn_standards_interval_time     ?
_diffrn_standards_decay_%     ?
_refine_special_details
;
Refinement of <i>F</i>^2^ against ALL reflections. The weighted <i>R</i>-factor
<i>wR</i> and goodness of fit <i>S</i> are based on <i>F</i>^2^, conventional
<i>R</i>-factors <i>R</i> are based on <i>F</i>, with <i>F</i> set to zero for
negative <i>F</i>^2^. The threshold expression of <i>F</i>^2^ >
\s(<i>F</i>^2^) is used only for calculating <i>R</i>-factors(gt) <i>etc</i>.
and is not relevant to the choice of reflections for refinement.
<i>R</i>-factors based on <i>F</i>^2^ are statistically about twice as large
as those based on <i>F</i>, and <i>R</i>- factors based on ALL data will be
even larger.
;
_reflns_number_total     4441
_reflns_number_gt     4007
_reflns_threshold_expression     I>2sigma(I)
_refine_ls_structure_factor_coef     Fsqd
_refine_ls_matrix_type     full
_refine_ls_R_factor_all     0.0420
_refine_ls_R_factor_gt     0.0367
_refine_ls_wR_factor_gt     0.0934
_refine_ls_wR_factor_ref     0.0978
_refine_ls_goodness_of_fit_ref     1.029
_refine_ls_restrained_S_all     1.029
_refine_ls_number_reflns     4441
_refine_ls_number_parameters     313
_refine_ls_number_restraints     0
_refine_ls_hydrogen_treatment     mixed
_refine_ls_weighting_scheme     calc
_refine_ls_weighting_details
         'calc w=1/[\s^2^(Fo^2^)+(0.0481P)^2^+0.1385P] where P=(Fo^2^+2Fc^2^)/3'
_atom_sites_solution_hydrogens     geom
_atom_sites_solution_primary     direct
_atom_sites_solution_secondary     difmap
_refine_ls_shift/su_max     0.000
_refine_ls_shift/su_mean     0.000
_refine_diff_density_max     0.120
_refine_diff_density_min     -0.128
_refine_ls_extinction_method     '<i>SHELXL97</i> (Sheldrick, 2008)'
_refine_ls_extinction_coef     0.0029(2)
_refine_ls_extinction_expression
                                  'Fc^*^=kFc[1+0.001xFc^2^\l^3^/sin(2\q)]^-1/4^'
_refine_ls_abs_structure_details     'Flack (1983); 1887 Friedel pairs'
_refine_ls_abs_structure_Flack     -0.1(3)
loop_
    _atom_type_symbol
    _atom_type_description
    _atom_type_scat_dispersion_real
    _atom_type_scat_dispersion_imag
    _atom_type_scat_source
    'C' 'C' 0.0181 0.0091
                         'International Tables Vol C Tables 4.2.6.8 and 6.1.1.4'
    'H' 'H' 0.0000 0.0000
                         'International Tables Vol C Tables 4.2.6.8 and 6.1.1.4'
    'N' 'N' 0.0311 0.0180
                         'International Tables Vol C Tables 4.2.6.8 and 6.1.1.4'
    'O' 'O' 0.0492 0.0322
                         'International Tables Vol C Tables 4.2.6.8 and 6.1.1.4'
_computing_data_collection     '<i>CrysAlis PRO</i> (Agilent, 2011)'
_computing_cell_refinement     '<i>CrysAlis PRO</i> (Agilent, 2011)'
_computing_data_reduction     '<i>CrysAlis PRO</i> (Agilent, 2011)'
_computing_structure_solution     '<i>SHELXS97</i> (Sheldrick, 2008)'
_computing_structure_refinement     '<i>SHELXL97</i> (Sheldrick, 2008)'
_computing_molecular_graphics     '<i>OLEX2</i> (Dolomanov <i>et al.</i>, 2009)'
_computing_publication_material
                                  '<i>OLEX2</i> (Dolomanov <i>et al.</i>, 2009)'
loop_
    _atom_site_type_symbol
    _atom_site_label
    _atom_site_fract_x
    _atom_site_fract_y
    _atom_site_fract_z
    _atom_site_U_iso_or_equiv
    _atom_site_adp_type
    _atom_site_calc_flag
    _atom_site_refinement_flags
    _atom_site_occupancy
    _atom_site_symmetry_multiplicity
    _atom_site_disorder_assembly
    _atom_site_disorder_group
    O O1 0.03250(17) 0.28449(11) 0.37156(10) 0.0793(5) Uani d . 1 1 . .
    N N1 0.38409(17) 0.31434(10) 0.52389(7) 0.0523(3) Uani d . 1 1 . .
    N N2 0.32181(16) 0.32519(10) 0.41559(7) 0.0479(3) Uani d . 1 1 . .
    C C1 0.3733(2) 0.45666(14) 0.63052(9) 0.0622(5) Uani d . 1 1 . .
    H H1A 0.3616 0.3912 0.6413 0.075 Uiso calc R 1 1 . .
    C C2 0.3881(3) 0.52437(18) 0.68230(11) 0.0786(6) Uani d . 1 1 . .
    H H2 0.3855 0.5040 0.7275 0.094 Uiso calc R 1 1 . .
    C C3 0.4063(4) 0.62017(19) 0.66770(12) 0.0932(8) Uani d . 1 1 . .
    H H3 0.4181 0.6652 0.7026 0.112 Uiso calc R 1 1 . .
    C C4 0.4069(4) 0.64981(17) 0.60113(13) 0.1027(10) Uani d . 1 1 . .
    H H4 0.4174 0.7155 0.5909 0.123 Uiso calc R 1 1 . .
    C C5 0.3922(3) 0.58302(15) 0.54886(11) 0.0797(7) Uani d . 1 1 . .
    H H5 0.3933 0.6043 0.5039 0.096 Uiso calc R 1 1 . .
    C C6 0.3757(2) 0.48512(13) 0.56267(9) 0.0547(4) Uani d . 1 1 . .
    C C7 0.3616(2) 0.41103(12) 0.50849(8) 0.0497(4) Uani d . 1 1 . .
    C C8 0.32230(19) 0.41909(11) 0.44146(8) 0.0474(4) Uani d . 1 1 . .
    C C9 0.2811(2) 0.50422(12) 0.39900(8) 0.0518(4) Uani d . 1 1 . .
    C C10 0.1384(3) 0.52990(14) 0.39201(10) 0.0646(5) Uani d . 1 1 . .
    H H10 0.0678 0.4931 0.4133 0.077 Uiso calc R 1 1 . .
    C C11 0.1006(3) 0.61040(17) 0.35333(12) 0.0844(7) Uani d . 1 1 . .
    H H11 0.0046 0.6273 0.3489 0.101 Uiso calc R 1 1 . .
    C C12 0.2033(4) 0.66518(16) 0.32168(13) 0.0948(9) Uani d . 1 1 . .
    H H12 0.1776 0.7197 0.2964 0.114 Uiso calc R 1 1 . .
    C C13 0.3428(4) 0.63930(17) 0.32753(13) 0.0941(9) Uani d . 1 1 . .
    H H13 0.4124 0.6759 0.3054 0.113 Uiso calc R 1 1 . .
    C C14 0.3837(3) 0.55919(14) 0.36594(11) 0.0719(6) Uani d . 1 1 . .
    H H14 0.4799 0.5425 0.3694 0.086 Uiso calc R 1 1 . .
    C C15 0.6439(3) 0.33594(17) 0.33126(13) 0.0782(6) Uani d . 1 1 . .
    H H15 0.6546 0.2910 0.3663 0.094 Uiso calc R 1 1 . .
    C C16 0.7497(3) 0.4045(2) 0.32048(17) 0.0972(8) Uani d . 1 1 . .
    H H16 0.8298 0.4058 0.3486 0.117 Uiso calc R 1 1 . .
    C C17 0.7373(3) 0.4703(2) 0.26865(16) 0.0901(7) Uani d . 1 1 . .
    H H17 0.8090 0.5160 0.2611 0.108 Uiso calc R 1 1 . .
    C C18 0.6186(3) 0.46844(18) 0.22809(12) 0.0836(7) Uani d . 1 1 . .
    H H18 0.6088 0.5135 0.1931 0.100 Uiso calc R 1 1 . .
    C C19 0.5128(3) 0.39962(16) 0.23896(10) 0.0694(5) Uani d . 1 1 . .
    H H19 0.4333 0.3984 0.2105 0.083 Uiso calc R 1 1 . .
    C C20 0.5231(2) 0.33255(13) 0.29131(9) 0.0551(4) Uani d . 1 1 . .
    C C21 0.4054(2) 0.25978(13) 0.30306(9) 0.0559(4) Uani d . 1 1 . .
    H H21A 0.4449 0.2037 0.3265 0.067 Uiso calc R 1 1 . .
    H H21B 0.3697 0.2378 0.2593 0.067 Uiso calc R 1 1 . .
    C C22 0.2799(2) 0.29999(12) 0.34487(8) 0.0482(4) Uani d . 1 1 . .
    H H22 0.2516 0.3611 0.3230 0.058 Uiso calc R 1 1 . .
    C C23 0.1490(2) 0.23495(13) 0.34372(9) 0.0562(4) Uani d . 1 1 . .
    H H23A 0.1276 0.2161 0.2972 0.067 Uiso calc R 1 1 . .
    H H23B 0.1675 0.1763 0.3698 0.067 Uiso calc R 1 1 . .
    C C24 0.35972(19) 0.26487(12) 0.46788(8) 0.0478(4) Uani d . 1 1 . .
    C C25 0.3693(2) 0.15676(12) 0.46470(8) 0.0505(4) Uani d . 1 1 . .
    C C26 0.2543(3) 0.10109(16) 0.48526(13) 0.0757(6) Uani d . 1 1 . .
    H H26 0.1712 0.1313 0.5004 0.091 Uiso calc R 1 1 . .
    C C27 0.2621(3) 0.00056(17) 0.48343(15) 0.0865(7) Uani d . 1 1 . .
    H H27 0.1833 -0.0358 0.4973 0.104 Uiso calc R 1 1 . .
    C C28 0.3829(3) -0.04669(14) 0.46169(11) 0.0725(6) Uani d . 1 1 . .
    C C29 0.4981(3) 0.00908(15) 0.44320(11) 0.0697(5) Uani d . 1 1 . .
    H H29 0.5818 -0.0214 0.4290 0.084 Uiso calc R 1 1 . .
    C C30 0.4930(2) 0.10967(13) 0.44520(11) 0.0611(5) Uani d . 1 1 . .
    H H30 0.5735 0.1457 0.4333 0.073 Uiso calc R 1 1 . .
    C C31 0.3906(5) -0.15668(17) 0.45750(18) 0.1156(12) Uani d . 1 1 . .
    H H31A 0.3258 -0.1847 0.4900 0.173 Uiso calc R 1 1 . .
    H H31B 0.4864 -0.1777 0.4674 0.173 Uiso calc R 1 1 . .
    H H31C 0.3645 -0.1774 0.4125 0.173 Uiso calc R 1 1 . .
    H H1 -0.008(3) 0.2522(19) 0.4008(15) 0.090(9) Uiso d . 1 1 . .
loop_
    _atom_site_aniso_label
    _atom_site_aniso_U_11
    _atom_site_aniso_U_22
    _atom_site_aniso_U_33
    _atom_site_aniso_U_12
    _atom_site_aniso_U_13
    _atom_site_aniso_U_23
    O1 0.0651(9) 0.0671(9) 0.1056(12) 0.0056(7) 0.0218(8) 0.0281(9)
    N1 0.0603(8) 0.0461(7) 0.0505(7) 0.0012(6) -0.0088(6) 0.0028(6)
    N2 0.0599(8) 0.0403(6) 0.0434(7) 0.0029(6) 0.0022(6) 0.0007(5)
    C1 0.0732(12) 0.0594(10) 0.0540(9) 0.0054(10) -0.0049(9) -0.0026(7)
    C2 0.1002(17) 0.0851(15) 0.0506(10) 0.0051(13) -0.0054(11) -0.0118(10)
    C3 0.135(2) 0.0790(15) 0.0656(13) -0.0143(16) 0.0045(14) -0.0287(11)
    C4 0.173(3) 0.0568(12) 0.0780(15) -0.0268(16) 0.0106(17) -0.0160(11)
    C5 0.129(2) 0.0531(10) 0.0574(10) -0.0127(12) 0.0033(12) -0.0049(8)
    C6 0.0599(10) 0.0525(9) 0.0517(9) 0.0002(8) -0.0003(8) -0.0063(7)
    C7 0.0563(9) 0.0440(8) 0.0489(8) -0.0007(7) 0.0002(7) -0.0013(6)
    C8 0.0543(9) 0.0406(7) 0.0472(8) 0.0015(7) 0.0059(7) -0.0005(6)
    C9 0.0729(11) 0.0409(8) 0.0417(8) 0.0063(8) 0.0082(7) -0.0005(6)
    C10 0.0804(13) 0.0544(10) 0.0588(10) 0.0156(10) 0.0056(9) 0.0002(8)
    C11 0.116(2) 0.0647(12) 0.0726(13) 0.0359(14) -0.0086(13) -0.0029(11)
    C12 0.162(3) 0.0499(11) 0.0730(14) 0.0280(16) 0.0052(16) 0.0124(10)
    C13 0.147(3) 0.0552(12) 0.0799(15) -0.0041(15) 0.0280(17) 0.0176(10)
    C14 0.0925(16) 0.0530(10) 0.0701(12) -0.0028(10) 0.0186(12) 0.0086(9)
    C15 0.0719(13) 0.0700(12) 0.0927(15) 0.0040(11) -0.0099(12) 0.0185(11)
    C16 0.0627(14) 0.0957(18) 0.133(2) -0.0085(14) -0.0198(15) 0.0150(17)
    C17 0.0751(15) 0.0857(16) 0.109(2) -0.0166(13) 0.0163(14) 0.0086(15)
    C18 0.0989(18) 0.0788(14) 0.0731(13) -0.0138(13) 0.0097(13) 0.0166(11)
    C19 0.0784(13) 0.0721(12) 0.0577(10) -0.0050(11) -0.0024(10) 0.0057(9)
    C20 0.0588(10) 0.0537(9) 0.0528(10) 0.0077(8) 0.0093(8) -0.0044(7)
    C21 0.0692(11) 0.0478(9) 0.0507(9) 0.0043(8) 0.0052(8) -0.0058(7)
    C22 0.0614(10) 0.0412(7) 0.0422(8) 0.0013(7) 0.0021(7) 0.0012(6)
    C23 0.0647(11) 0.0535(9) 0.0505(9) -0.0047(8) -0.0015(8) 0.0071(7)
    C24 0.0526(9) 0.0429(8) 0.0479(8) 0.0019(7) -0.0032(7) 0.0025(6)
    C25 0.0601(10) 0.0430(8) 0.0484(8) -0.0011(8) -0.0097(8) 0.0038(6)
    C26 0.0677(13) 0.0595(11) 0.0997(17) -0.0002(10) 0.0061(12) 0.0179(11)
    C27 0.0852(16) 0.0605(12) 0.1136(19) -0.0212(12) -0.0098(14) 0.0231(12)
    C28 0.1010(17) 0.0450(9) 0.0716(12) -0.0019(11) -0.0277(12) 0.0060(8)
    C29 0.0806(14) 0.0497(10) 0.0788(13) 0.0136(10) -0.0095(11) 0.0008(9)
    C30 0.0617(11) 0.0486(9) 0.0731(11) 0.0009(9) -0.0096(9) 0.0038(8)
    C31 0.167(3) 0.0480(12) 0.131(3) -0.0091(17) -0.024(2) 0.0048(13)
_geom_special_details
;
All e.s.d.'s (except the e.s.d. in the dihedral angle between two l.s. planes)
are estimated using the full covariance matrix. The cell e.s.d.'s are taken
into account individually in the estimation of e.s.d.'s in distances, angles
and torsion angles; correlations between e.s.d.'s in cell parameters are only
used when they are defined by crystal symmetry. An approximate (isotropic)
treatment of cell e.s.d.'s is used for estimating e.s.d.'s involving l.s.
planes.
;
loop_
    _geom_bond_atom_site_label_1
    _geom_bond_atom_site_label_2
    _geom_bond_site_symmetry_2
    _geom_bond_distance
    _geom_bond_publ_flag
    O1 C23 . 1.395(3) ?
    O1 H1 . 0.82(3) ?
    N1 C7 . 1.379(2) ?
    N1 C24 . 1.312(2) ?
    N2 C8 . 1.387(2) ?
    N2 C22 . 1.483(2) ?
    N2 C24 . 1.366(2) ?
    C1 H1A . 0.9300 ?
    C1 C2 . 1.385(3) ?
    C1 C6 . 1.388(3) ?
    C2 H2 . 0.9300 ?
    C2 C3 . 1.358(4) ?
    C3 H3 . 0.9300 ?
    C3 C4 . 1.369(4) ?
    C4 H4 . 0.9300 ?
    C4 C5 . 1.383(3) ?
    C5 H5 . 0.9300 ?
    C5 C6 . 1.381(3) ?
    C6 C7 . 1.478(2) ?
    C7 C8 . 1.371(2) ?
    C8 C9 . 1.487(2) ?
    C9 C10 . 1.386(3) ?
    C9 C14 . 1.382(3) ?
    C10 H10 . 0.9300 ?
    C10 C11 . 1.387(3) ?
    C11 H11 . 0.9300 ?
    C11 C12 . 1.368(4) ?
    C12 H12 . 0.9300 ?
    C12 C13 . 1.355(5) ?
    C13 H13 . 0.9300 ?
    C13 C14 . 1.388(3) ?
    C14 H14 . 0.9300 ?
    C15 H15 . 0.9300 ?
    C15 C16 . 1.382(4) ?
    C15 C20 . 1.375(3) ?
    C16 H16 . 0.9300 ?
    C16 C17 . 1.366(4) ?
    C17 H17 . 0.9300 ?
    C17 C18 . 1.365(4) ?
    C18 H18 . 0.9300 ?
    C18 C19 . 1.384(3) ?
    C19 H19 . 0.9300 ?
    C19 C20 . 1.383(3) ?
    C20 C21 . 1.503(3) ?
    C21 H21A . 0.9700 ?
    C21 H21B . 0.9700 ?
    C21 C22 . 1.534(2) ?
    C22 H22 . 0.9800 ?
    C22 C23 . 1.515(3) ?
    C23 H23A . 0.9700 ?
    C23 H23B . 0.9700 ?
    C24 C25 . 1.489(2) ?
    C25 C26 . 1.379(3) ?
    C25 C30 . 1.379(3) ?
    C26 H26 . 0.9300 ?
    C26 C27 . 1.384(3) ?
    C27 H27 . 0.9300 ?
    C27 C28 . 1.370(4) ?
    C28 C29 . 1.370(4) ?
    C28 C31 . 1.515(3) ?
    C29 H29 . 0.9300 ?
    C29 C30 . 1.384(3) ?
    C30 H30 . 0.9300 ?
    C31 H31A . 0.9600 ?
    C31 H31B . 0.9600 ?
    C31 H31C . 0.9600 ?
loop_
    _geom_angle_atom_site_label_1
    _geom_angle_atom_site_label_2
    _geom_angle_atom_site_label_3
    _geom_angle_site_symmetry_1
    _geom_angle_site_symmetry_3
    _geom_angle
    _geom_angle_publ_flag
    C23 O1 H1 . . 111.8(19) ?
    C24 N1 C7 . . 106.80(13) ?
    C8 N2 C22 . . 124.11(13) ?
    C24 N2 C8 . . 106.77(13) ?
    C24 N2 C22 . . 129.06(13) ?
    C2 C1 H1A . . 119.6 ?
    C2 C1 C6 . . 120.89(19) ?
    C6 C1 H1A . . 119.6 ?
    C1 C2 H2 . . 119.7 ?
    C3 C2 C1 . . 120.6(2) ?
    C3 C2 H2 . . 119.7 ?
    C2 C3 H3 . . 120.3 ?
    C2 C3 C4 . . 119.4(2) ?
    C4 C3 H3 . . 120.3 ?
    C3 C4 H4 . . 119.7 ?
    C3 C4 C5 . . 120.7(2) ?
    C5 C4 H4 . . 119.7 ?
    C4 C5 H5 . . 119.6 ?
    C6 C5 C4 . . 120.8(2) ?
    C6 C5 H5 . . 119.6 ?
    C1 C6 C7 . . 119.66(16) ?
    C5 C6 C1 . . 117.68(17) ?
    C5 C6 C7 . . 122.65(17) ?
    N1 C7 C6 . . 119.49(14) ?
    C8 C7 N1 . . 109.22(14) ?
    C8 C7 C6 . . 131.23(15) ?
    N2 C8 C9 . . 121.73(14) ?
    C7 C8 N2 . . 106.10(14) ?
    C7 C8 C9 . . 132.14(15) ?
    C10 C9 C8 . . 120.32(17) ?
    C14 C9 C8 . . 120.90(18) ?
    C14 C9 C10 . . 118.77(18) ?
    C9 C10 H10 . . 119.9 ?
    C9 C10 C11 . . 120.1(2) ?
    C11 C10 H10 . . 119.9 ?
    C10 C11 H11 . . 119.7 ?
    C12 C11 C10 . . 120.6(3) ?
    C12 C11 H11 . . 119.7 ?
    C11 C12 H12 . . 120.3 ?
    C13 C12 C11 . . 119.4(2) ?
    C13 C12 H12 . . 120.3 ?
    C12 C13 H13 . . 119.4 ?
    C12 C13 C14 . . 121.3(3) ?
    C14 C13 H13 . . 119.4 ?
    C9 C14 C13 . . 119.8(3) ?
    C9 C14 H14 . . 120.1 ?
    C13 C14 H14 . . 120.1 ?
    C16 C15 H15 . . 119.2 ?
    C20 C15 H15 . . 119.2 ?
    C20 C15 C16 . . 121.5(2) ?
    C15 C16 H16 . . 119.9 ?
    C17 C16 C15 . . 120.3(2) ?
    C17 C16 H16 . . 119.9 ?
    C16 C17 H17 . . 120.3 ?
    C18 C17 C16 . . 119.4(2) ?
    C18 C17 H17 . . 120.3 ?
    C17 C18 H18 . . 119.9 ?
    C17 C18 C19 . . 120.2(2) ?
    C19 C18 H18 . . 119.9 ?
    C18 C19 H19 . . 119.3 ?
    C20 C19 C18 . . 121.3(2) ?
    C20 C19 H19 . . 119.3 ?
    C15 C20 C19 . . 117.2(2) ?
    C15 C20 C21 . . 122.33(18) ?
    C19 C20 C21 . . 120.43(18) ?
    C20 C21 H21A . . 108.8 ?
    C20 C21 H21B . . 108.8 ?
    C20 C21 C22 . . 113.64(14) ?
    H21A C21 H21B . . 107.7 ?
    C22 C21 H21A . . 108.8 ?
    C22 C21 H21B . . 108.8 ?
    N2 C22 C21 . . 112.53(15) ?
    N2 C22 H22 . . 106.3 ?
    N2 C22 C23 . . 111.38(13) ?
    C21 C22 H22 . . 106.3 ?
    C23 C22 C21 . . 113.37(14) ?
    C23 C22 H22 . . 106.3 ?
    O1 C23 C22 . . 109.65(15) ?
    O1 C23 H23A . . 109.7 ?
    O1 C23 H23B . . 109.7 ?
    C22 C23 H23A . . 109.7 ?
    C22 C23 H23B . . 109.7 ?
    H23A C23 H23B . . 108.2 ?
    N1 C24 N2 . . 111.12(14) ?
    N1 C24 C25 . . 122.76(14) ?
    N2 C24 C25 . . 126.10(14) ?
    C26 C25 C24 . . 119.62(18) ?
    C30 C25 C24 . . 122.01(17) ?
    C30 C25 C26 . . 118.28(17) ?
    C25 C26 H26 . . 119.8 ?
    C25 C26 C27 . . 120.4(2) ?
    C27 C26 H26 . . 119.8 ?
    C26 C27 H27 . . 119.2 ?
    C28 C27 C26 . . 121.6(2) ?
    C28 C27 H27 . . 119.2 ?
    C27 C28 C29 . . 117.69(18) ?
    C27 C28 C31 . . 121.9(3) ?
    C29 C28 C31 . . 120.4(3) ?
    C28 C29 H29 . . 119.2 ?
    C28 C29 C30 . . 121.6(2) ?
    C30 C29 H29 . . 119.2 ?
    C25 C30 C29 . . 120.4(2) ?
    C25 C30 H30 . . 119.8 ?
    C29 C30 H30 . . 119.8 ?
    C28 C31 H31A . . 109.5 ?
    C28 C31 H31B . . 109.5 ?
    C28 C31 H31C . . 109.5 ?
    H31A C31 H31B . . 109.5 ?
    H31A C31 H31C . . 109.5 ?
    H31B C31 H31C . . 109.5 ?
loop_
    _geom_torsion_atom_site_label_1
    _geom_torsion_atom_site_label_2
    _geom_torsion_atom_site_label_3
    _geom_torsion_atom_site_label_4
    _geom_torsion_site_symmetry_1
    _geom_torsion_site_symmetry_2
    _geom_torsion_site_symmetry_3
    _geom_torsion_site_symmetry_4
    _geom_torsion
    _geom_torsion_publ_flag
    N1 C7 C8 N2 . . . . -0.31(19) ?
    N1 C7 C8 C9 . . . . 177.69(18) ?
    N1 C24 C25 C26 . . . . 82.9(2) ?
    N1 C24 C25 C30 . . . . -93.5(2) ?
    N2 C8 C9 C10 . . . . 84.7(2) ?
    N2 C8 C9 C14 . . . . -95.4(2) ?
    N2 C22 C23 O1 . . . . 63.07(19) ?
    N2 C24 C25 C26 . . . . -95.2(2) ?
    N2 C24 C25 C30 . . . . 88.4(2) ?
    C1 C2 C3 C4 . . . . 1.4(5) ?
    C1 C6 C7 N1 . . . . -17.1(3) ?
    C1 C6 C7 C8 . . . . 159.8(2) ?
    C2 C1 C6 C5 . . . . -0.5(3) ?
    C2 C1 C6 C7 . . . . 179.2(2) ?
    C2 C3 C4 C5 . . . . -1.3(6) ?
    C3 C4 C5 C6 . . . . 0.3(5) ?
    C4 C5 C6 C1 . . . . 0.5(4) ?
    C4 C5 C6 C7 . . . . -179.1(3) ?
    C5 C6 C7 N1 . . . . 162.6(2) ?
    C5 C6 C7 C8 . . . . -20.5(3) ?
    C6 C1 C2 C3 . . . . -0.5(4) ?
    C6 C7 C8 N2 . . . . -177.50(18) ?
    C6 C7 C8 C9 . . . . 0.5(3) ?
    C7 N1 C24 N2 . . . . 0.1(2) ?
    C7 N1 C24 C25 . . . . -178.29(17) ?
    C7 C8 C9 C10 . . . . -93.1(3) ?
    C7 C8 C9 C14 . . . . 86.8(2) ?
    C8 N2 C22 C21 . . . . 114.21(17) ?
    C8 N2 C22 C23 . . . . -117.21(17) ?
    C8 N2 C24 N1 . . . . -0.3(2) ?
    C8 N2 C24 C25 . . . . 178.03(17) ?
    C8 C9 C10 C11 . . . . 178.86(17) ?
    C8 C9 C14 C13 . . . . -178.9(2) ?
    C9 C10 C11 C12 . . . . 0.1(3) ?
    C10 C9 C14 C13 . . . . 1.0(3) ?
    C10 C11 C12 C13 . . . . 1.0(4) ?
    C11 C12 C13 C14 . . . . -1.1(4) ?
    C12 C13 C14 C9 . . . . 0.1(4) ?
    C14 C9 C10 C11 . . . . -1.1(3) ?
    C15 C16 C17 C18 . . . . 0.7(5) ?
    C15 C20 C21 C22 . . . . 97.1(2) ?
    C16 C15 C20 C19 . . . . 1.1(4) ?
    C16 C15 C20 C21 . . . . -178.8(2) ?
    C16 C17 C18 C19 . . . . -0.8(4) ?
    C17 C18 C19 C20 . . . . 1.1(4) ?
    C18 C19 C20 C15 . . . . -1.2(3) ?
    C18 C19 C20 C21 . . . . 178.7(2) ?
    C19 C20 C21 C22 . . . . -82.8(2) ?
    C20 C15 C16 C17 . . . . -0.9(5) ?
    C20 C21 C22 N2 . . . . -64.97(19) ?
    C20 C21 C22 C23 . . . . 167.51(15) ?
    C21 C22 C23 O1 . . . . -168.81(14) ?
    C22 N2 C8 C7 . . . . 177.67(16) ?
    C22 N2 C8 C9 . . . . -0.6(3) ?
    C22 N2 C24 N1 . . . . -177.41(16) ?
    C22 N2 C24 C25 . . . . 0.9(3) ?
    C24 N1 C7 C6 . . . . 177.73(16) ?
    C24 N1 C7 C8 . . . . 0.2(2) ?
    C24 N2 C8 C7 . . . . 0.34(19) ?
    C24 N2 C8 C9 . . . . -177.92(16) ?
    C24 N2 C22 C21 . . . . -69.1(2) ?
    C24 N2 C22 C23 . . . . 59.5(2) ?
    C24 C25 C26 C27 . . . . -179.2(2) ?
    C24 C25 C30 C29 . . . . 179.66(18) ?
    C25 C26 C27 C28 . . . . 0.3(4) ?
    C26 C25 C30 C29 . . . . 3.2(3) ?
    C26 C27 C28 C29 . . . . 1.6(4) ?
    C26 C27 C28 C31 . . . . -178.1(3) ?
    C27 C28 C29 C30 . . . . -1.0(3) ?
    C28 C29 C30 C25 . . . . -1.4(3) ?
    C30 C25 C26 C27 . . . . -2.7(3) ?
    C31 C28 C29 C30 . . . . 178.7(2) ?
loop_
    _geom_hbond_atom_site_label_D
    _geom_hbond_atom_site_label_H
    _geom_hbond_atom_site_label_A
    _geom_hbond_site_symmetry_A
    _geom_hbond_distance_DH
    _geom_hbond_distance_HA
    _geom_hbond_distance_DA
    _geom_hbond_angle_DHA
    O1 H1 N1 3_456 0.82(3) 2.01(3) 2.825(2) 174(3)
    C16 H16 O1 1_655 0.93 2.56 3.272(3) 133
data_global
_journal_data_validation_number     ?
_journal_date_recd_electronic     2011-12-08
_journal_date_accepted     2011-12-20
_journal_name_full     'Acta Crystallographica, Section E'
_journal_year     2012
_journal_volume     68
_journal_issue      2
_journal_page_first     o264
_journal_page_last     o264
_journal_paper_category     QO
_journal_paper_doi     10.1107/S1600536811054766
_journal_coeditor_code     RZ2683
_publ_contact_author_name     'Prof. Pu Mao'
_publ_contact_author_address
;
School of Chemistry and Chemical Engineering
Henan University of Technology
Zhengzhou 450001
People's Republic of China
;
_publ_contact_author_email     henangongda@yahoo.com
_publ_contact_author_fax     '0086 371 67756718'
_publ_contact_author_phone     '0086 371 67756712'
_publ_section_title
;
2-(4,5-Diphenyl-2-<i>p</i>-tolyl-1<i>H</i>-imidazol-1-yl)-3-phenylpropan-1-ol
;
loop_
    _publ_author_name
    _publ_author_address
    'Xiao, Yongmei'
;
School of Chemistry and Chemical Engineering
Henan University of Technology
Zhengzhou 450001
People's Republic of China
;
    'Yang, Liangru'
;
School of Chemistry and Chemical Engineering
Henan University of Technology
Zhengzhou 450001
People's Republic of China
;
    'He, Kun'
;
School of Chemistry and Chemical Engineering
Henan University of Technology
Zhengzhou 450001
People's Republic of China
;
    'Yuan, Jinwei'
;
School of Chemistry and Chemical Engineering
Henan University of Technology
Zhengzhou 450001
People's Republic of China
;
    'Mao, Pu'
;
School of Chemistry and Chemical Engineering
Henan University of Technology
Zhengzhou 450001
People's Republic of China
;
