# Supplementary material for: 2-(4,5-Diphenyl-2-p-tolyl-1H-imidazol-1-yl)-3-phenyl­propan-1-ol
Source: Acta Crystallogr Sect E Struct Rep Online. 2012 Jan 7;68(Pt 2):o264. doi: 10.1107/S1600536811054766 (PMC3274963; doi:10.1107/S1600536811054766)
Supplement: Supplementary file 2 [file e-68-0o264-Isup2.hkl]

# 
# h,k,l, Fc-squared, Fo-squared, sigma(Fo-squared) and status flag 
# 
data_I
_shelx_title ' I in P212121' 
_shelx_refln_list_code          4 
_shelx_F_calc_maximum      202.95 
_exptl_crystal_F_000       944.00 
_reflns_d_resolution_high  0.8381 
 
loop_ 
 _symmetry_equiv_pos_as_xyz 
 'x, y, z' 
 '-x+1/2, -y, z+1/2' 
 'x+1/2, -y+1/2, -z' 
 '-x, y+1/2, -z+1/2' 
 
_cell_length_a     9.3413 
_cell_length_b    13.7402 
_cell_length_c    19.6296 
_cell_angle_alpha  90.000 
_cell_angle_beta   90.000 
_cell_angle_gamma  90.000 
 
_shelx_F_squared_multiplier     1.000 
 
loop_ 
 _refln_index_h 
 _refln_index_k 
 _refln_index_l 
 _refln_F_squared_calc 
 _refln_F_squared_meas 
 _refln_F_squared_sigma 
 _refln_observed_status 
   2   0   0      655.61      715.99     27.00 o 
   4   0   0     6899.37     6634.40    128.56 o 
   6   0   0       46.07       50.28      7.62 o 
   8   0   0     1667.70     1606.88     33.69 o 
  10   0   0        5.74        6.72      1.90 o 
   1   1   0     5457.86     5178.52    111.96 o 
   2   1   0        5.56       15.59      3.29 o 
   3   1   0     9315.24     9126.87    111.42 o 
   4   1   0     1853.74     1856.63     25.20 o 
   5   1   0     1939.37     2014.11     28.75 o 
   6   1   0       95.29       93.11      7.16 o 
   7   1   0        0.86        2.80      2.73 o 
   8   1   0      115.90      124.59      4.54 o 
   9   1   0       50.41       55.88      3.04 o 
  10   1   0        0.32        1.13      1.01 o 
  11   1   0       10.74       14.63      1.76 o 
   0   2   0     4873.24     4297.57     97.60 o 
   1   2   0     2043.34     1861.65     36.24 o 
   2   2   0     1189.25     1167.75     21.13 o 
   3   2   0     4210.01     4195.58     46.10 o 
   4   2   0       32.35       34.43      2.80 o 
   5   2   0      207.90      199.80      7.36 o 
   6   2   0      299.39      294.11     11.93 o 
   7   2   0       70.12       64.36      9.02 o 
   8   2   0      188.30      178.95      7.99 o 
   9   2   0        1.44       -0.37      1.59 o 
  10   2   0        3.70        3.25      1.77 o 
  11   2   0        0.55        1.69      1.14 o 
   1   3   0     1384.62     1206.36     41.58 o 
   2   3   0      826.42      785.08     10.98 o 
   3   3   0      741.89      752.13     18.14 o 
   4   3   0      321.54      341.59      8.95 o 
   5   3   0      410.02      417.41     11.14 o 
   6   3   0       57.78       58.97      5.59 o 
   7   3   0        0.87        2.02      1.30 o 
   8   3   0      213.10      197.78      8.55 o 
   9   3   0       68.03       66.95      4.90 o 
  10   3   0        1.52        0.50      1.47 o 
   0   4   0       23.20       17.21      2.55 o 
   1   4   0       90.71       84.09      3.55 o 
   2   4   0      162.61      178.22      4.79 o 
   3   4   0      236.22      200.35      6.74 o 
   4   4   0       61.67       74.88      7.33 o 
   5   4   0      100.38      121.87      7.24 o 
   6   4   0       40.30       42.37      5.57 o 
   7   4   0       21.97       22.94      1.92 o 
   8   4   0       24.10       21.56      2.16 o 
   9   4   0       12.96        9.88      2.49 o 
  10   4   0        0.05       -1.63      1.63 o 
   1   5   0      435.03      441.98      9.99 o 
   2   5   0      240.75      291.65      8.88 o 
   3   5   0      540.90      542.29     13.63 o 
   4   5   0       39.15       42.48      6.12 o 
   5   5   0      399.21      424.11     21.51 o 
   6   5   0       23.73       25.63      6.49 o 
   7   5   0        6.19        4.63      1.53 o 
   8   5   0       24.26       24.25      2.30 o 
   9   5   0       13.79       10.66      2.45 o 
  10   5   0        1.98        1.67      1.54 o 
   0   6   0     2381.86     2738.52     57.82 o 
   1   6   0      964.58     1093.77     32.88 o 
   2   6   0      323.63      326.33     38.85 o 
   3   6   0     2990.76     3367.14     74.46 o 
   4   6   0        0.60        1.62      3.17 o 
   5   6   0       95.84       94.15     10.50 o 
   6   6   0        0.16        0.64      1.00 o 
   7   6   0       30.70       31.54      3.10 o 
   8   6   0        1.58        1.72      1.32 o 
   9   6   0       34.54       35.84      3.55 o 
  10   6   0        9.17        8.34      1.74 o 
   1   7   0      199.81      242.87      9.19 o 
   2   7   0       87.52       75.03      5.08 o 
   3   7   0      180.27      182.69     13.29 o 
   4   7   0      234.38      220.49     15.51 o 
   5   7   0        0.65        0.94      3.37 o 
   6   7   0        0.22        0.28      1.17 o 
   7   7   0       11.44       13.37      2.73 o 
   8   7   0        2.51        0.90      1.26 o 
   9   7   0       17.87       19.02      2.46 o 
  10   7   0        1.09       -1.10      1.10 o 
   0   8   0      283.89      321.95     16.35 o 
   1   8   0      162.91      167.29      6.66 o 
   2   8   0       70.39       60.18      7.55 o 
   3   8   0       32.35       34.49      6.25 o 
   4   8   0      125.67      117.87     11.97 o 
   5   8   0        8.20        8.08      2.04 o 
   6   8   0       17.03       17.02      2.40 o 
   7   8   0        0.30       -0.19      3.01 o 
   8   8   0       38.42       39.36      2.99 o 
   9   8   0        2.37        0.95      1.19 o 
   1   9   0        0.03        3.10      1.93 o 
   2   9   0      310.56      333.56     18.84 o 
   3   9   0      694.75      662.90     29.00 o 
   4   9   0      163.51      154.34      4.71 o 
   5   9   0        5.81        4.08      1.79 o 
   6   9   0       47.11       50.26      2.96 o 
   7   9   0        5.02        5.00      2.07 o 
   8   9   0        6.91        7.35      2.55 o 
   9   9   0        5.63        5.71      1.31 o 
   0  10   0       53.36       66.99      8.25 o 
   1  10   0      130.91      139.88     11.90 o 
   2  10   0       17.98       14.28      4.64 o 
   3  10   0      100.32       99.60      3.15 o 
   4  10   0     1301.82     1249.07     32.45 o 
   5  10   0      380.86      385.74     12.94 o 
   6  10   0       18.17       15.51      3.40 o 
   7  10   0        0.85       -0.02      1.52 o 
   8  10   0        3.75        6.11      1.72 o 
   1  11   0       82.35       68.90      2.80 o 
   2  11   0       19.50       21.49      2.20 o 
   3  11   0        0.01       -0.90      0.90 o 
   4  11   0       23.65       25.96      1.86 o 
   5  11   0      118.23      109.24      6.40 o 
   6  11   0       32.12       30.97      2.31 o 
   7  11   0        0.07       -0.60      1.33 o 
   0  12   0      581.82      580.15     16.84 o 
   1  12   0       70.23       75.83      3.05 o 
   2  12   0       71.65       76.38      3.08 o 
   3  12   0       54.38       53.68      2.57 o 
   4  12   0        1.31        0.24      2.09 o 
   5  12   0       22.50       21.83      3.01 o 
   6  12   0       22.41       18.43      1.75 o 
   7  12   0        1.59        5.52      1.03 o 
   1  13   0        1.27       -0.13      1.11 o 
   2  13   0      262.31      256.33      5.79 o 
   3  13   0        5.80        3.47      1.17 o 
   4  13   0        0.19       -2.27      2.27 o 
   5  13   0        1.72        0.32      1.61 o 
   6  13   0       31.15       32.83      2.98 o 
   0  14   0       51.33       52.45      4.36 o 
   1  14   0       73.57       81.54      3.04 o 
   2  14   0        4.68        3.29      1.05 o 
   3  14   0       45.31       42.66      2.56 o 
   4  14   0       21.39       19.99      2.75 o 
   5  14   0        0.10       -0.52      1.43 o 
   1  15   0       26.65       31.77      1.81 o 
   2  15   0       10.84       12.34      1.46 o 
   3  15   0        5.22        3.59      1.52 o 
   4  15   0        5.67        9.29      1.82 o 
   0  16   0       38.21       42.11      3.26 o 
   1  16   0       87.46       88.09      4.35 o 
   2  16   0        2.71        6.00      0.98 o 
   1   0   1      813.73      748.39     17.81 o 
   2   0   1    41188.30    44002.89    591.82 o 
   3   0   1       83.55       80.17      2.92 o 
   4   0   1      451.01      458.36     10.04 o 
   5   0   1      916.67      932.12     21.76 o 
   6   0   1      995.86      876.94     23.16 o 
   7   0   1        2.99       -4.29      5.00 o 
   8   0   1       71.27       74.95      3.50 o 
   9   0   1       29.57       37.60      2.57 o 
  10   0   1       49.15       40.96      3.40 o 
  11   0   1        3.01        1.00      0.94 o 
 -11   1   1        1.79        2.65      1.20 o 
 -10   1   1       52.70       47.50      3.78 o 
  -9   1   1       20.96       20.19      1.94 o 
  -8   1   1       91.72       96.43      3.76 o 
  -7   1   1        6.03        1.24      3.52 o 
  -6   1   1      640.60      583.32     18.43 o 
  -5   1   1      235.34      230.52     21.19 o 
  -4   1   1      758.61      785.50     14.13 o 
  -3   1   1     5958.31     5901.22     76.97 o 
  -2   1   1     8806.30     8332.54     82.47 o 
  -1   1   1      266.76      275.65      7.23 o 
   0   1   1    14442.51    14164.64    233.45 o 
   1   1   1      265.89      275.27     17.72 o 
   2   1   1     8821.07     8626.89    129.83 o 
   3   1   1     5961.38     5973.81     62.56 o 
   4   1   1      759.01      797.64     17.25 o 
   5   1   1      236.25      213.67      7.34 o 
   6   1   1      639.06      609.85     18.67 o 
   7   1   1        6.10       12.10      3.87 o 
   8   1   1       91.58       83.22      3.67 o 
   9   1   1       21.02       22.49      2.05 o 
  10   1   1       52.76       50.74      2.64 o 
  11   1   1        1.82        2.96      1.16 o 
 -11   2   1        1.89        5.04      1.37 o 
 -10   2   1       13.57       13.57      2.29 o 
  -9   2   1       15.33       12.54      2.51 o 
  -8   2   1        3.99        4.66      1.72 o 
  -7   2   1      109.47       98.56     11.47 o 
  -6   2   1       26.74       24.03      5.66 o 
  -5   2   1      724.94      695.07     14.83 o 
  -4   2   1      743.34      785.47     14.48 o 
  -3   2   1      618.01      606.52     13.25 o 
  -2   2   1      777.53      727.93     19.19 o 
  -1   2   1      354.26      318.42     15.46 o 
   0   2   1     5663.62     5038.53    113.11 o 
   1   2   1      356.90      337.49     23.47 o 
   2   2   1      779.50      784.58     29.50 o 
   3   2   1      620.82      602.58      9.97 o 
   4   2   1      738.91      788.97     14.16 o 
   5   2   1      725.17      716.48     14.80 o 
   6   2   1       27.45       24.41      3.82 o 
   7   2   1      109.29      101.29      8.08 o 
   8   2   1        3.86        0.97      2.35 o 
   9   2   1       15.31       18.57      1.91 o 
  10   2   1       13.58       13.63      2.38 o 
  11   2   1        1.92        1.52      1.10 o 
 -10   3   1        2.91        3.44      1.78 o 
  -9   3   1       63.94       63.98      4.77 o 
  -8   3   1       36.48       35.55      4.65 o 
  -7   3   1       45.71       43.91      2.46 o 
  -6   3   1      177.55      183.18      9.76 o 
  -5   3   1       12.86       16.66      2.90 o 
  -4   3   1     2089.99     2290.81     37.60 o 
  -3   3   1      706.03      688.81     15.12 o 
  -2   3   1     1434.27     1357.79     54.47 o 
  -1   3   1     7379.84     7048.66    104.70 o 
   0   3   1     3202.01     2866.17     59.10 o 
   1   3   1     7378.99     7067.37     99.26 o 
   2   3   1     1432.37     1310.83     66.03 o 
   3   3   1      703.68      686.79     11.49 o 
   4   3   1     2095.58     2300.46     30.26 o 
   5   3   1       12.48       18.41      3.97 o 
   6   3   1      177.94      188.20      7.97 o 
   7   3   1       45.39       43.12      3.97 o 
   8   3   1       36.52       31.89      1.96 o 
   9   3   1       64.20       60.63      4.59 o 
  10   3   1        2.84        2.79      1.73 o 
 -10   4   1        5.86        4.81      1.82 o 
  -9   4   1       21.02       23.32      3.23 o 
  -8   4   1       62.12       64.72      3.40 o 
  -7   4   1      331.32      319.10      6.20 o 
  -6   4   1       63.71       65.50      5.99 o 
  -5   4   1      557.07      630.70     17.84 o 
  -4   4   1       34.88       41.41      4.17 o 
  -3   4   1       38.60       43.82      3.70 o 
  -2   4   1     1050.47     1055.24     27.64 o 
  -1   4   1      670.48      688.78      9.89 o 
   0   4   1      491.77      475.95      9.79 o 
   1   4   1      670.91      661.57     18.84 o 
   2   4   1     1051.18     1038.02     22.19 o 
   3   4   1       39.36       45.47      2.43 o 
   4   4   1       35.30       26.94      2.20 o 
   5   4   1      555.99      621.00     17.26 o 
   6   4   1       63.12       70.91      8.25 o 
   7   4   1      332.68      308.79      6.93 o 
   8   4   1       61.85       58.02      2.62 o 
   9   4   1       20.87       22.27      3.05 o 
  10   4   1        5.89        3.90      1.80 o 
 -10   5   1        8.90       14.14      2.30 o 
  -9   5   1       31.07       32.58      3.41 o 
  -8   5   1       24.18       23.72      2.27 o 
  -7   5   1       81.07       85.38      3.56 o 
  -6   5   1       34.47       37.80      4.98 o 
  -5   5   1        1.63        2.39      1.98 o 
  -4   5   1       48.70       63.24      5.04 o 
  -3   5   1      295.61      304.55     10.01 o 
  -2   5   1      193.58      206.50      6.49 o 
  -1   5   1       50.53       46.37      2.60 o 
   0   5   1      131.90      126.67      4.90 o 
   1   5   1       50.33       45.32      3.87 o 
   2   5   1      194.41      186.05      9.77 o 
   3   5   1      293.67      295.45      9.95 o 
   4   5   1       48.82       68.79      7.69 o 
   5   5   1        1.77        4.09      3.74 o 
   6   5   1       34.47       41.26      7.34 o 
   7   5   1       81.17       77.97      3.36 o 
   8   5   1       24.22       26.43      3.92 o 
   9   5   1       30.87       28.76      3.32 o 
  10   5   1        8.97       10.37      2.05 o 
 -10   6   1        5.61        6.92      1.65 o 
  -9   6   1       17.03       11.58      2.31 o 
  -8   6   1       36.57       42.62      2.82 o 
  -7   6   1       15.49       11.86      1.62 o 
  -6   6   1       13.27       15.11      2.26 o 
  -5   6   1      128.57      129.05     12.29 o 
  -4   6   1      101.63      106.21     10.37 o 
  -3   6   1      315.07      377.66     18.10 o 
  -2   6   1       97.77      111.65      6.27 o 
  -1   6   1     1810.05     2033.53     25.39 o 
   0   6   1      256.91      264.81      8.74 o 
   1   6   1     1808.51     1986.76     33.59 o 
   2   6   1       99.46       91.11      7.16 o 
   3   6   1      314.65      352.04     12.43 o 
   4   6   1      101.78       92.48      9.67 o 
   5   6   1      129.36      121.32     11.83 o 
   6   6   1       13.36       10.51      1.78 o 
   7   6   1       15.59       13.46      1.95 o 
   8   6   1       36.67       36.70      2.62 o 
   9   6   1       17.03       18.79      2.79 o 
  10   6   1        5.57        3.69      1.44 o 
 -10   7   1        8.17        9.42      1.57 o 
  -9   7   1       23.73       23.46      2.75 o 
  -8   7   1       17.92       20.24      2.03 o 
  -7   7   1       77.03       82.81      3.70 o 
  -6   7   1       66.21       65.96      4.17 o 
  -5   7   1       74.23       74.54      9.75 o 
  -4   7   1       49.64       71.01      9.16 o 
  -3   7   1      771.98      834.82     30.29 o 
  -2   7   1      698.81      706.19     25.64 o 
  -1   7   1     1161.36     1258.05     19.91 o 
   0   7   1      308.48      347.28      8.86 o 
   1   7   1     1157.38     1163.02     32.46 o 
   2   7   1      698.34      702.56     23.77 o 
   3   7   1      770.08      783.94     29.21 o 
   4   7   1       49.21       51.80      7.47 o 
   5   7   1       74.68       72.74      9.70 o 
   6   7   1       65.87       65.84      6.48 o 
   7   7   1       77.18       82.11      3.80 o 
   8   7   1       17.71       17.40      1.95 o 
   9   7   1       23.82       24.10      2.82 o 
  10   7   1        8.28        9.86      1.58 o 
  -9   8   1        9.66        9.61      1.75 o 
  -8   8   1        0.20        1.38      1.08 o 
  -7   8   1       45.37       44.87      4.10 o 
  -6   8   1       61.24       56.67      3.99 o 
  -5   8   1       82.73       82.37      4.65 o 
  -4   8   1       87.70      101.64     10.97 o 
  -3   8   1       89.44       86.80      9.84 o 
  -2   8   1      279.07      278.97     16.11 o 
  -1   8   1       91.81      111.64      6.79 o 
   0   8   1       77.41       81.31      5.26 o 
   1   8   1       92.09       95.73      8.53 o 
   2   8   1      281.08      295.98     11.33 o 
   3   8   1       88.96       76.48      9.24 o 
   4   8   1       88.06       78.90      9.94 o 
   5   8   1       82.57       77.69      3.52 o 
   6   8   1       61.27       58.40      5.47 o 
   7   8   1       45.46       40.75      3.95 o 
   8   8   1        0.19        1.16      1.17 o 
   9   8   1        9.65        8.12      1.84 o 
  -9   9   1        0.72        0.87      0.98 o 
  -8   9   1        4.92        5.18      1.24 o 
  -7   9   1       10.04       12.26      2.47 o 
  -6   9   1        5.06        5.99      1.83 o 
  -5   9   1      134.09      117.70      7.14 o 
  -4   9   1       76.19       84.64      2.87 o 
  -3   9   1      443.09      457.40     23.45 o 
  -2   9   1      184.90      183.05     13.79 o 
  -1   9   1      294.50      272.85     11.43 o 
   0   9   1      672.50      676.10     18.55 o 
   1   9   1      295.91      276.86     23.00 o 
   2   9   1      184.66      177.99     13.68 o 
   3   9   1      443.06      416.65     22.52 o 
   4   9   1       76.39       79.31      3.75 o 
   5   9   1      133.79      123.88      5.94 o 
   6   9   1        5.16       -1.95      1.95 o 
   7   9   1       10.08       12.12      1.66 o 
   8   9   1        4.80        5.70      1.28 o 
   9   9   1        0.71       -0.44      1.00 o 
  -8  10   1        0.71        1.37      1.34 o 
  -7  10   1       11.46        8.04      2.04 o 
  -6  10   1      181.83      190.52      5.73 o 
  -5  10   1      221.32      220.03      9.35 o 
  -4  10   1      142.64      137.41      3.83 o 
  -3  10   1       23.17       22.50      2.64 o 
  -2  10   1       42.03       27.14      5.76 o 
  -1  10   1      128.82      144.07     11.98 o 
   0  10   1       16.82       15.34      4.90 o 
   1  10   1      128.76      151.42     10.49 o 
   2  10   1       41.39       30.83      5.96 o 
   3  10   1       23.41       24.10      1.66 o 
   4  10   1      142.23      136.33      3.80 o 
   5  10   1      222.70      220.64      9.36 o 
   6  10   1      181.22      199.57      8.56 o 
   7  10   1       11.41       10.68      2.29 o 
   8  10   1        0.68        3.55      1.56 o 
  -7  11   1       17.82       26.90      1.90 o 
  -6  11   1       29.43       30.78      2.28 o 
  -5  11   1       23.67       19.98      3.04 o 
  -4  11   1      155.93      145.77      7.56 o 
  -3  11   1      199.52      191.81     10.92 o 
  -2  11   1       45.46       44.05      2.64 o 
  -1  11   1       51.90       51.29      5.37 o 
   0  11   1       42.86       35.66      2.26 o 
   1  11   1       51.66       51.26      2.43 o 
   2  11   1       45.77       43.57      1.87 o 
   3  11   1      199.98      193.58      5.73 o 
   4  11   1      156.23      161.90      4.41 o 
   5  11   1       23.81       21.63      2.97 o 
   6  11   1       29.22       30.63      2.31 o 
   7  11   1       17.88       21.01      2.57 o 
   8  11   1        9.55        9.45      1.62 o 
  -7  12   1        6.97        4.67      1.31 o 
  -6  12   1        5.66        5.74      1.89 o 
  -5  12   1       45.71       41.36      3.83 o 
  -4  12   1       30.06       27.84      3.48 o 
  -3  12   1       31.87       30.98      2.03 o 
  -2  12   1      275.07      268.51      6.92 o 
  -1  12   1      124.52      122.01      3.89 o 
   0  12   1       26.95       27.25      2.26 o 
   1  12   1      124.99      121.80      3.86 o 
   2  12   1      274.70      266.62      5.07 o 
   3  12   1       31.76       32.41      2.30 o 
   4  12   1       30.15       34.74      3.96 o 
   5  12   1       45.96       44.66      4.06 o 
   6  12   1        5.56        4.05      1.44 o 
   7  12   1        6.89        7.75      1.12 o 
  -6  13   1       32.44       36.26      3.11 o 
  -5  13   1       57.68       56.21      4.28 o 
  -4  13   1       33.27       27.35      3.39 o 
  -3  13   1       49.55       48.53      2.43 o 
  -2  13   1       55.67       52.72      2.58 o 
  -1  13   1       34.98       33.92      2.14 o 
   0  13   1      298.01      258.93      7.35 o 
   1  13   1       35.03       35.55      2.17 o 
   2  13   1       56.25       60.62      2.74 o 
   3  13   1       49.31       49.14      2.63 o 
   4  13   1       33.31       26.46      3.27 o 
   5  13   1       57.60       57.55      2.83 o 
   6  13   1       32.42       31.96      1.91 o 
  -5  14   1       12.27       15.79      2.29 o 
  -4  14   1       11.57       11.36      2.31 o 
  -3  14   1       47.22       50.93      2.90 o 
  -2  14   1       29.57       33.02      2.01 o 
  -1  14   1       12.24       15.79      1.55 o 
   0  14   1       26.36       35.87      2.71 o 
   1  14   1       12.11       11.84      1.93 o 
   2  14   1       30.01       31.20      1.93 o 
   3  14   1       47.42       53.20      4.44 o 
   4  14   1       11.56        8.39      2.08 o 
   5  14   1       12.14       13.65      2.16 o 
  -4  15   1        3.59        4.11      1.50 o 
  -3  15   1        4.56        8.34      1.27 o 
  -2  15   1       30.88       33.99      2.51 o 
  -1  15   1        1.04       -0.56      0.93 o 
   0  15   1        0.25        0.64      1.09 o 
   1  15   1        1.05        1.21      0.88 o 
   2  15   1       30.60       33.30      2.37 o 
   3  15   1        4.61        4.45      1.52 o 
   4  15   1        3.70        3.87      1.52 o 
  -2  16   1        9.60        9.76      2.16 o 
  -1  16   1        3.60        4.58      1.41 o 
   0  16   1        0.01        0.92      1.34 o 
   2  16   1        9.76       10.39      1.56 o 
   0   0   2     4959.80     5090.87     92.22 o 
   1   0   2    11368.60    12172.11    145.66 o 
   2   0   2      311.54      330.88      9.04 o 
   3   0   2      227.65      224.89      5.22 o 
   4   0   2     1378.17     1365.40     31.49 o 
   5   0   2       15.59       13.88      3.07 o 
   6   0   2      108.99      105.96     10.71 o 
   7   0   2      269.00      237.73     17.53 o 
   8   0   2       68.72       58.10      3.50 o 
   9   0   2        2.64        3.07      1.20 o 
  10   0   2        2.06        3.10      1.14 o 
  11   0   2        0.61       -0.79      0.97 o 
 -11   1   2        4.40        3.18      1.16 o 
 -10   1   2       35.06       35.66      3.29 o 
  -9   1   2       14.67       17.66      1.88 o 
  -8   1   2      251.96      242.82      5.17 o 
  -7   1   2       62.74       58.75      9.06 o 
  -6   1   2      165.36      161.54     13.45 o 
  -5   1   2      151.81      155.58      8.38 o 
  -4   1   2      989.80      935.72     16.07 o 
  -3   1   2     1179.95     1196.50     13.28 o 
  -2   1   2     8172.53     8479.68    144.11 o 
  -1   1   2     1607.43     1598.32     31.41 o 
   0   1   2       81.43       95.02      4.33 o 
   1   1   2     1599.57     1487.08     27.98 o 
   2   1   2     8156.35     7900.28     91.57 o 
   3   1   2     1176.18     1186.68     17.75 o 
   4   1   2      988.54      978.72     15.89 o 
   5   1   2      152.16      149.80     15.41 o 
   6   1   2      165.45      161.44      9.27 o 
   7   1   2       62.71       57.71      8.96 o 
   8   1   2      252.32      230.84      6.03 o 
   9   1   2       14.65       19.11      2.70 o 
  10   1   2       35.06       38.84      2.33 o 
  11   1   2        4.43        4.37      1.16 o 
 -11   2   2        0.10       -0.46      1.01 o 
 -10   2   2       32.61       34.91      3.36 o 
  -9   2   2       39.22       40.76      3.85 o 
  -8   2   2       58.47       53.57      4.39 o 
  -7   2   2        7.37        7.15      1.72 o 
  -6   2   2       40.22       38.32      6.88 o 
  -5   2   2      331.82      357.12     12.57 o 
  -4   2   2      434.23      440.28     12.80 o 
  -3   2   2     3026.64     3019.37     35.46 o 
  -2   2   2     1538.13     1460.54     30.43 o 
  -1   2   2     2413.02     2231.52     42.76 o 
   0   2   2     1810.70     1756.74     34.67 o 
   1   2   2     2417.28     2130.55     70.63 o 
   2   2   2     1539.26     1444.37     42.76 o 
   3   2   2     3031.68     3020.33     38.43 o 
   4   2   2      435.24      454.65      9.49 o 
   5   2   2      334.53      387.26     10.36 o 
   6   2   2       40.42       35.81      4.63 o 
   7   2   2        7.73        5.71      3.93 o 
   8   2   2       58.52       59.38      3.15 o 
   9   2   2       39.61       35.31      2.44 o 
  10   2   2       32.72       39.34      3.38 o 
  11   2   2        0.10       -0.65      0.98 o 
 -10   3   2        0.13       -1.60      1.70 o 
  -9   3   2       17.64       17.81      2.81 o 
  -8   3   2        0.72       -2.89      2.89 o 
  -7   3   2       46.59       45.21      2.54 o 
  -6   3   2      182.93      187.49     14.60 o 
  -5   3   2      103.38      100.12      6.86 o 
  -4   3   2       59.69       53.13      4.53 o 
  -3   3   2      598.61      591.83     14.17 o 
  -2   3   2      212.96      210.51      6.98 o 
  -1   3   2     1717.67     1564.88     52.30 o 
   0   3   2     4036.36     3557.24     99.09 o 
   1   3   2     1729.23     1556.04     43.86 o 
   2   3   2      214.31      217.80     17.38 o 
   3   3   2      598.73      608.43     12.54 o 
   4   3   2       59.23       54.70      3.44 o 
   5   3   2      103.05       99.23      5.15 o 
   6   3   2      183.40      195.31     10.15 o 
   7   3   2       46.45       38.68      2.43 o 
   8   3   2        0.71        1.06      2.19 o 
   9   3   2       17.70       16.41      2.76 o 
  10   3   2        0.13        1.36      1.68 o 
 -10   4   2        1.30        0.51      1.44 o 
  -9   4   2       21.44       25.94      3.28 o 
  -8   4   2       52.87       57.18      4.58 o 
  -7   4   2        6.02        8.98      1.52 o 
  -6   4   2       39.95       40.82      5.04 o 
  -5   4   2      159.76      174.92      9.18 o 
  -4   4   2      950.73      968.86     21.71 o 
  -3   4   2      299.79      315.44     10.18 o 
  -2   4   2      101.42      108.66      3.82 o 
  -1   4   2      777.90      723.64     11.02 o 
   0   4   2      121.44      117.04      4.49 o 
   1   4   2      778.96      707.67     17.03 o 
   2   4   2      100.77       93.96      5.97 o 
   3   4   2      298.61      313.16      7.42 o 
   4   4   2      945.27      980.74     16.86 o 
   5   4   2      159.65      169.94      6.92 o 
   6   4   2       39.54       44.21      4.85 o 
   7   4   2        6.16        6.37      1.40 o 
   8   4   2       52.88       44.37      2.78 o 
   9   4   2       21.39       16.27      2.78 o 
  10   4   2        1.38        2.16      1.49 o 
 -10   5   2        0.65        0.23      1.55 o 
  -9   5   2        4.92        5.30      1.97 o 
  -8   5   2       13.90       15.54      2.73 o 
  -7   5   2       54.96       53.03      4.46 o 
  -6   5   2       18.17       17.79      3.80 o 
  -5   5   2       12.18       13.84      3.19 o 
  -4   5   2      823.68      850.21     20.58 o 
  -3   5   2      251.67      262.39      9.60 o 
  -2   5   2        2.48        3.77      2.65 o 
  -1   5   2     2257.42     2235.76     21.71 o 
   0   5   2      636.55      564.49      9.47 o 
   1   5   2     2260.29     2149.51    100.84 o 
   2   5   2        2.69        2.72      1.59 o 
   3   5   2      251.60      254.54     13.08 o 
   4   5   2      826.14      862.34     20.64 o 
   5   5   2       12.45       13.54      4.25 o 
   6   5   2       18.30        6.40      3.45 o 
   7   5   2       54.83       51.31      2.93 o 
   8   5   2       13.92       14.37      2.30 o 
   9   5   2        4.96        6.04      2.21 o 
  10   5   2        0.64       -0.93      1.38 o 
 -10   6   2       10.25       11.40      1.82 o 
  -9   6   2       13.67       16.70      2.62 o 
  -8   6   2        6.12        4.62      1.34 o 
  -7   6   2       58.76       57.35      3.14 o 
  -6   6   2       60.70       68.12      2.97 o 
  -5   6   2       89.06       88.94     10.38 o 
  -4   6   2      608.59      661.37     26.95 o 
  -3   6   2     1333.89     1444.55     40.97 o 
  -2   6   2      159.84      138.32      7.13 o 
  -1   6   2      641.09      693.99     12.13 o 
   0   6   2       65.46       78.41      4.39 o 
   1   6   2      640.76      646.88     21.65 o 
   2   6   2      160.65      127.45      9.07 o 
   3   6   2     1331.20     1429.86     38.56 o 
   4   6   2      609.69      650.50     18.04 o 
   5   6   2       89.24      103.98     10.69 o 
   6   6   2       60.03       59.53      6.02 o 
   7   6   2       58.89       54.25      2.90 o 
   8   6   2        6.33        6.74      2.26 o 
   9   6   2       13.63       13.71      2.37 o 
  10   6   2       10.40       12.60      1.85 o 
 -10   7   2        2.12        4.06      1.29 o 
  -9   7   2       29.81       27.67      2.89 o 
  -8   7   2       17.22       18.98      1.96 o 
  -7   7   2        7.08        8.80      2.58 o 
  -6   7   2       72.25       67.48      3.58 o 
  -5   7   2      520.97      491.88     25.33 o 
  -4   7   2       62.09       46.26      7.55 o 
  -3   7   2      115.10      134.66     11.43 o 
  -2   7   2      718.91      726.76     18.64 o 
  -1   7   2      945.61     1054.58     37.51 o 
   0   7   2      655.37      714.78     19.38 o 
   1   7   2      944.86     1027.85     30.75 o 
   2   7   2      721.12      703.84     24.65 o 
   3   7   2      115.20      116.53      7.10 o 
   4   7   2       63.04       45.33      7.27 o 
   5   7   2      521.86      523.68     25.73 o 
   6   7   2       71.94       69.84      4.56 o 
   7   7   2        7.05        6.30      1.44 o 
   8   7   2       17.24       17.92      1.98 o 
   9   7   2       29.92       27.96      3.00 o 
  10   7   2        2.10        0.19      1.04 o 
  -9   8   2       16.35       15.57      1.97 o 
  -8   8   2       23.23       21.24      1.84 o 
  -7   8   2       33.54       30.90      2.29 o 
  -6   8   2       46.74       47.12      4.39 o 
  -5   8   2       20.03       19.39      2.42 o 
  -4   8   2      724.99      728.38     30.75 o 
  -3   8   2       71.89       69.83      8.51 o 
  -2   8   2       67.86       66.83      7.29 o 
  -1   8   2       26.25       30.35      3.73 o 
   0   8   2       46.91       56.44      7.08 o 
   1   8   2       26.08       34.48      5.36 o 
   2   8   2       68.25       75.57      7.96 o 
   3   8   2       72.16       67.73      8.50 o 
   4   8   2      723.54      687.41     29.93 o 
   5   8   2       20.11       23.31      1.87 o 
   6   8   2       46.48       47.00      3.62 o 
   7   8   2       33.78       35.11      3.65 o 
   8   8   2       22.83       22.17      2.08 o 
   9   8   2       16.40       16.27      2.14 o 
  -7   9   2       13.56       14.15      2.56 o 
  -6   9   2      149.85      154.36      5.13 o 
  -5   9   2      232.09      222.87      8.14 o 
  -4   9   2        1.03        4.14      2.29 o 
  -3   9   2      185.54      175.14     14.20 o 
  -2   9   2        0.96        3.07      3.69 o 
  -1   9   2       15.79       12.13      2.91 o 
   0   9   2       10.47       13.40      4.46 o 
   1   9   2       16.11        7.75      3.57 o 
   2   9   2        1.00        0.74      3.55 o 
   3   9   2      186.50      187.42     15.07 o 
   4   9   2        0.99        0.25      0.93 o 
   5   9   2      232.46      224.96      6.02 o 
   6   9   2      149.47      161.73      7.57 o 
   7   9   2       13.57       15.75      2.82 o 
   8   9   2        0.32        0.31      1.48 o 
   9   9   2        0.85        1.29      1.04 o 
  -7  10   2       14.95       15.27      2.34 o 
  -6  10   2      113.51      127.11      4.57 o 
  -5  10   2      179.63      170.29      8.12 o 
  -4  10   2       84.02       82.30      4.88 o 
  -3  10   2       78.20       84.95      3.61 o 
  -2  10   2       69.44       69.65      8.77 o 
  -1  10   2        4.07        7.57      4.03 o 
   0  10   2      268.86      310.12     18.76 o 
   1  10   2        4.01       11.41      2.70 o 
   2  10   2       69.15       64.30      8.76 o 
   3  10   2       78.78       78.39      2.85 o 
   4  10   2       83.89       88.46      3.07 o 
   5  10   2      179.18      161.83      7.83 o 
   6  10   2      113.59      123.45      6.57 o 
   7  10   2       15.04       14.47      2.57 o 
   8  10   2        9.56        8.84      1.93 o 
  -7  11   2        0.14        1.23      1.50 o 
  -6  11   2        8.59       10.93      2.38 o 
  -5  11   2       88.79       90.59      5.91 o 
  -4  11   2       55.08       47.58      4.32 o 
  -3  11   2      222.45      217.63      6.11 o 
  -2  11   2      181.19      181.08      7.66 o 
  -1  11   2      109.66      115.55      4.75 o 
   0  11   2       50.81       51.07      2.68 o 
   1  11   2      108.67      104.93      3.29 o 
   2  11   2      181.65      173.77      3.77 o 
   3  11   2      221.70      227.12      6.88 o 
   4  11   2       55.37       57.86      2.63 o 
   5  11   2       89.18       92.07      5.80 o 
   6  11   2        8.65       10.44      1.63 o 
   7  11   2        0.14        3.22      1.72 o 
   8  11   2       29.15       37.94      2.72 o 
  -7  12   2        2.30       -0.05      1.20 o 
  -6  12   2        2.72        4.99      1.93 o 
  -5  12   2       75.60       72.88      5.15 o 
  -4  12   2       40.23       35.06      3.86 o 
  -3  12   2       91.33       87.21      4.11 o 
  -2  12   2       93.70       84.61      4.65 o 
  -1  12   2       32.79       34.10      2.12 o 
   0  12   2      316.91      284.43      6.15 o 
   1  12   2       32.58       33.97      2.11 o 
   2  12   2       93.99       86.61      2.78 o 
   3  12   2       91.57       90.58      3.31 o 
   4  12   2       40.29       36.38      2.15 o 
   5  12   2       76.19       74.62      5.10 o 
   6  12   2        2.74        2.57      1.08 o 
   7  12   2        2.32        1.13      1.28 o 
  -6  13   2       11.08       17.52      2.36 o 
  -5  13   2       10.22        8.25      2.05 o 
  -4  13   2        5.00        3.84      1.94 o 
  -3  13   2       10.07        9.46      1.53 o 
  -2  13   2       97.16       95.38      3.43 o 
  -1  13   2      158.45      148.68      4.32 o 
   0  13   2        7.32        8.48      1.97 o 
   1  13   2      159.10      155.91      3.75 o 
   2  13   2       96.82       96.01      2.88 o 
   3  13   2        9.99       12.55      1.43 o 
   4  13   2        4.99        3.29      1.82 o 
   5  13   2       10.01       10.46      2.23 o 
   6  13   2       11.09       11.19      1.28 o 
  -5  14   2        7.42        5.90      1.74 o 
  -4  14   2        3.59        5.31      2.03 o 
  -3  14   2       20.98       21.18      1.98 o 
  -2  14   2       49.95       56.75      3.05 o 
  -1  14   2       27.02       30.30      1.98 o 
   0  14   2       32.57       35.56      2.80 o 
   1  14   2       27.11       29.40      2.43 o 
   2  14   2       49.97       57.11      3.23 o 
   3  14   2       20.83       23.20      1.97 o 
   4  14   2        3.60       -0.16      1.83 o 
   5  14   2        7.42        7.11      2.02 o 
  -4  15   2        2.62        5.24      1.59 o 
  -3  15   2        7.35        8.31      1.26 o 
  -2  15   2       16.09       22.69      1.87 o 
  -1  15   2       10.02       11.47      1.42 o 
   0  15   2        3.34        4.00      1.32 o 
   1  15   2       10.24       10.60      1.19 o 
   2  15   2       16.18       20.85      1.45 o 
   3  15   2        7.35        7.95      1.78 o 
   4  15   2        2.63        5.36      1.54 o 
  -2  16   2       11.52       13.82      2.04 o 
  -1  16   2       12.33       13.96      2.06 o 
   0  16   2        0.02        0.59      1.43 o 
   1  16   2       12.38       19.89      2.38 o 
   2  16   2       11.52       12.41      1.65 o 
   1   0   3     2113.27     2186.05     32.34 o 
   2   0   3     5541.32     5922.12     74.23 o 
   3   0   3      688.65      692.82     15.60 o 
   4   0   3      226.15      215.37     12.66 o 
   5   0   3     1154.89     1249.06     38.18 o 
   6   0   3      164.68      164.91     13.81 o 
   7   0   3       28.80       28.37      6.80 o 
   8   0   3      325.65      330.62      6.80 o 
   9   0   3        7.83        9.19      2.41 o 
  10   0   3       45.96       44.22      2.48 o 
  11   0   3       14.15       14.61      1.74 o 
 -11   1   3        0.99        1.07      1.06 o 
 -10   1   3       12.22        8.49      2.02 o 
  -9   1   3       56.66       55.23      4.65 o 
  -8   1   3       18.73       18.05      2.10 o 
  -7   1   3      261.40      255.84     18.39 o 
  -6   1   3      537.79      585.44     26.63 o 
  -5   1   3       27.04       28.06      5.66 o 
  -4   1   3     1411.82     1447.24     39.18 o 
  -3   1   3      132.44      132.18      4.48 o 
  -2   1   3     1202.64     1268.80     28.71 o 
  -1   1   3     3969.76     3871.82     71.43 o 
   0   1   3       62.53       70.15      4.51 o 
   1   1   3     3978.94     3868.54     68.77 o 
   2   1   3     1195.81     1234.88     24.56 o 
   3   1   3      131.78      122.33      5.81 o 
   4   1   3     1409.81     1498.66     24.32 o 
   5   1   3       27.04       34.08      6.02 o 
   6   1   3      539.04      537.35     25.17 o 
   7   1   3      261.69      248.38     18.09 o 
   8   1   3       18.77       14.77      1.66 o 
   9   1   3       56.91       59.38      3.15 o 
  10   1   3       12.28       10.99      3.02 o 
  11   1   3        0.98        1.09      0.90 o 
 -10   2   3       12.12       13.08      2.27 o 
  -9   2   3        5.39        6.04      2.20 o 
  -8   2   3      392.95      392.36      8.45 o 
  -7   2   3       57.87       54.34      3.74 o 
  -6   2   3      158.30      167.16     13.89 o 
  -5   2   3      777.46      858.15     30.85 o 
  -4   2   3      369.54      365.17     11.83 o 
  -3   2   3     4682.50     4796.77     52.34 o 
  -2   2   3     4079.63     3812.47     56.91 o 
  -1   2   3     8766.37     8738.47    105.86 o 
   0   2   3      576.48      563.24     15.22 o 
   1   2   3     8754.98     8969.23    153.41 o 
   2   2   3     4075.72     3989.10    119.82 o 
   3   2   3     4673.84     4858.68     54.16 o 
   4   2   3      366.19      361.59      9.17 o 
   5   2   3      776.11      840.06     16.29 o 
   6   2   3      158.94      153.72     12.98 o 
   7   2   3       58.51       53.96      2.89 o 
   8   2   3      392.64      374.45     11.94 o 
   9   2   3        5.37        6.10      1.38 o 
  10   2   3       12.15       12.80      1.43 o 
 -10   3   3        4.91        3.85      1.74 o 
  -9   3   3       19.98       19.57      3.08 o 
  -8   3   3       63.40       54.96      4.46 o 
  -7   3   3       20.22       19.44      2.51 o 
  -6   3   3       30.68       34.46      6.89 o 
  -5   3   3      109.55      132.18      8.02 o 
  -4   3   3      347.77      317.29     14.33 o 
  -3   3   3      558.92      560.97     20.34 o 
  -2   3   3      763.35      744.57     12.06 o 
  -1   3   3      125.37      116.54      4.78 o 
   0   3   3    11627.17    11237.03    193.06 o 
   1   3   3      125.08      127.25     18.11 o 
   2   3   3      761.92      679.10     74.98 o 
   3   3   3      557.81      575.89     16.59 o 
   4   3   3      345.54      347.98      8.93 o 
   5   3   3      109.83      132.40      6.01 o 
   6   3   3       30.92       27.69      5.60 o 
   7   3   3       20.56       24.07      1.96 o 
   8   3   3       63.36       57.98      3.07 o 
   9   3   3       19.92       20.01      2.80 o 
  10   3   3        5.01        3.86      1.55 o 
 -10   4   3        2.07        4.40      1.70 o 
  -9   4   3        1.53        0.81      1.78 o 
  -8   4   3       66.07       68.77      5.04 o 
  -7   4   3       15.14       14.65      1.86 o 
  -6   4   3       22.97       19.54      5.19 o 
  -5   4   3      190.17      178.33      9.48 o 
  -4   4   3       57.94       66.16      5.37 o 
  -3   4   3      462.71      471.07     13.20 o 
  -2   4   3      251.68      261.96      6.63 o 
  -1   4   3       82.76       79.04      4.28 o 
   0   4   3     5827.80     5447.14    149.50 o 
   1   4   3       82.45       58.82      4.57 o 
   2   4   3      252.12      244.99     11.17 o 
   3   4   3      463.79      466.93     12.33 o 
   4   4   3       58.91       61.93      4.85 o 
   5   4   3      191.66      175.20      8.83 o 
   6   4   3       22.89       22.34      3.72 o 
   7   4   3       14.71       13.70      1.95 o 
   8   4   3       66.78       68.86      3.41 o 
   9   4   3        1.58        1.20      1.68 o 
  10   4   3        2.02       -0.12      1.40 o 
 -10   5   3        2.75        2.79      1.54 o 
  -9   5   3        1.75        0.48      1.61 o 
  -8   5   3       23.90       28.38      3.31 o 
  -7   5   3        2.83        3.40      1.25 o 
  -6   5   3       74.43       85.29      7.34 o 
  -5   5   3      124.34      145.50      8.78 o 
  -4   5   3      199.99      194.85      9.40 o 
  -3   5   3      777.66      846.48     19.46 o 
  -2   5   3       13.73       14.43      2.15 o 
  -1   5   3      601.64      640.51     19.16 o 
   0   5   3     1548.53     1395.25     21.08 o 
   1   5   3      596.10      642.69     20.85 o 
   2   5   3       13.47       11.32      2.96 o 
   3   5   3      775.95      828.49     27.23 o 
   4   5   3      198.41      198.08     10.60 o 
   5   5   3      124.62      132.23      8.06 o 
   6   5   3       74.31       61.97      8.50 o 
   7   5   3        2.84        1.18      1.12 o 
   8   5   3       23.82       24.61      2.20 o 
   9   5   3        1.79        2.10      1.70 o 
  10   5   3        2.84        4.59      1.82 o 
 -10   6   3        3.80        3.22      1.33 o 
  -9   6   3        8.48        8.39      2.07 o 
  -8   6   3       25.50       25.38      3.09 o 
  -7   6   3       32.44       35.00      2.54 o 
  -6   6   3       43.48       42.94      3.41 o 
  -5   6   3      210.66      222.36     16.22 o 
  -4   6   3      476.89      510.67     16.09 o 
  -3   6   3        2.02        0.45      1.82 o 
  -2   6   3      265.77      266.49      7.95 o 
  -1   6   3      146.74      159.45      5.63 o 
   0   6   3       23.01       19.54      2.42 o 
   1   6   3      145.80      153.18     10.01 o 
   2   6   3      264.75      254.00     13.58 o 
   3   6   3        1.95       -0.85      1.89 o 
   4   6   3      477.12      494.38     15.76 o 
   5   6   3      210.90      234.49     16.19 o 
   6   6   3       43.83       45.84      3.36 o 
   7   6   3       32.85       32.53      2.45 o 
   8   6   3       25.42       29.05      5.21 o 
   9   6   3        8.57        9.44      2.17 o 
  10   6   3        3.76        3.03      1.40 o 
  -9   7   3       17.21       19.93      2.48 o 
  -8   7   3        3.16        1.38      1.54 o 
  -7   7   3       57.18       54.96      2.99 o 
  -6   7   3      122.31      126.13      5.60 o 
  -5   7   3       53.70       61.98      9.14 o 
  -4   7   3      131.83      145.14     12.80 o 
  -3   7   3      152.12      145.70     11.88 o 
  -2   7   3       89.74      102.69      9.20 o 
  -1   7   3     1118.83     1223.45     24.77 o 
   0   7   3      136.01      145.64      7.36 o 
   1   7   3     1120.83     1148.40     33.99 o 
   2   7   3       89.79      101.45      8.92 o 
   3   7   3      153.16      141.80     10.82 o 
   4   7   3      131.54      133.32      8.14 o 
   5   7   3       53.33       53.13      8.55 o 
   6   7   3      121.90      120.92      5.68 o 
   7   7   3       57.52       51.89      4.20 o 
   8   7   3        3.18        4.50      2.11 o 
   9   7   3       17.25       15.63      2.35 o 
  -9   8   3        9.16        8.04      1.62 o 
  -8   8   3       20.10       20.72      2.51 o 
  -7   8   3       11.67       11.01      2.43 o 
  -6   8   3        7.27        7.60      1.52 o 
  -5   8   3      186.61      175.09     13.16 o 
  -4   8   3      134.07      129.96     12.67 o 
  -3   8   3      245.97      244.56     16.23 o 
  -2   8   3      135.68      143.49      8.32 o 
  -1   8   3      203.89      226.68     11.56 o 
   0   8   3      417.11      426.35     20.15 o 
   1   8   3      203.18      227.00     14.04 o 
   2   8   3      137.17      169.31     12.42 o 
   3   8   3      246.67      248.74     11.30 o 
   4   8   3      134.98      129.33     12.64 o 
   5   8   3      187.72      185.66      5.51 o 
   6   8   3        7.35       10.49      2.09 o 
   7   8   3       11.85       10.44      1.68 o 
   8   8   3       20.14       18.44      1.88 o 
   9   8   3        9.31        7.19      1.68 o 
  -7   9   3       90.46       78.94      4.80 o 
  -6   9   3       35.10       40.62      2.67 o 
  -5   9   3      125.99      115.73      5.82 o 
  -4   9   3       30.65       31.70      2.15 o 
  -3   9   3       24.43       13.64      4.90 o 
  -2   9   3        3.08        0.82      2.10 o 
  -1   9   3      495.64      509.99     18.37 o 
   0   9   3       48.69       48.94      7.21 o 
   1   9   3      495.16      498.34     23.19 o 
   2   9   3        3.15        0.19      2.97 o 
   3   9   3       24.14       22.98      5.59 o 
   4   9   3       30.80       34.77      2.03 o 
   5   9   3      125.86      117.62      4.09 o 
   6   9   3       35.09       37.24      2.84 o 
   7   9   3       90.94       79.80      5.24 o 
   8   9   3       12.98       12.78      1.53 o 
   9   9   3        1.49        1.40      1.10 o 
  -7  10   3       13.71       11.90      2.14 o 
  -6  10   3       19.76       22.95      3.02 o 
  -5  10   3      159.18      169.26      8.15 o 
  -4  10   3      102.17       98.09      4.70 o 
  -3  10   3       15.65       17.02      1.52 o 
  -2  10   3      118.83      120.97      3.49 o 
  -1  10   3        8.80        8.03      4.02 o 
   0  10   3      569.08      554.03     26.33 o 
   1  10   3        8.86       24.79      5.79 o 
   2  10   3      119.02      118.19      4.94 o 
   3  10   3       15.47       14.33      1.32 o 
   4  10   3      102.29       95.91      3.15 o 
   5  10   3      158.72      161.39      7.83 o 
   6  10   3       19.90       23.87      3.07 o 
   7  10   3       13.75       14.52      1.63 o 
   8  10   3        3.34        3.65      1.00 o 
  -7  11   3        9.95        8.45      1.80 o 
  -6  11   3       49.11       46.70      4.15 o 
  -5  11   3      280.05      281.79     10.78 o 
  -4  11   3       64.38       57.80      4.79 o 
  -3  11   3      269.48      263.36      7.30 o 
  -2  11   3      182.12      187.09      5.96 o 
  -1  11   3      256.43      254.09      6.93 o 
   0  11   3       82.76       85.17      3.52 o 
   1  11   3      256.88      252.60      5.10 o 
   2  11   3      182.90      188.17      4.57 o 
   3  11   3      270.33      271.97      5.69 o 
   4  11   3       64.16       62.34      2.72 o 
   5  11   3      280.23      280.59     10.65 o 
   6  11   3       49.08       49.48      3.99 o 
   7  11   3        9.88        9.84      2.04 o 
   8  11   3       10.05        8.93      1.60 o 
  -7  12   3        8.65        5.38      1.31 o 
  -6  12   3        7.58        9.80      2.08 o 
  -5  12   3       50.76       43.97      4.06 o 
  -4  12   3       44.04       38.29      3.92 o 
  -3  12   3      134.53      136.26      7.29 o 
  -2  12   3      371.99      362.76      8.85 o 
  -1  12   3       26.59       24.92      2.27 o 
   0  12   3      449.35      439.25      7.64 o 
   1  12   3       27.05       27.15      1.89 o 
   2  12   3      370.99      357.90      6.06 o 
   3  12   3      133.92      134.60      4.05 o 
   4  12   3       44.07       43.89      2.31 o 
   5  12   3       50.67       49.17      4.20 o 
   6  12   3        7.48        4.95      2.57 o 
   7  12   3        8.66        8.60      1.76 o 
  -6  13   3        1.30       -1.85      1.85 o 
  -5  13   3       17.75       21.30      3.07 o 
  -4  13   3       39.38       41.29      2.59 o 
  -3  13   3       13.05       14.64      1.86 o 
  -2  13   3        6.97        7.36      1.34 o 
  -1  13   3       20.03       22.09      2.52 o 
   0  13   3       75.07       58.28      2.66 o 
   1  13   3       20.10       20.30      1.50 o 
   2  13   3        6.89        8.37      1.10 o 
   3  13   3       12.95       13.32      1.49 o 
   4  13   3       39.47       42.21      3.99 o 
   5  13   3       17.90       18.19      2.63 o 
   6  13   3        1.30        0.57      0.99 o 
  -5  14   3        7.76       12.42      1.90 o 
  -4  14   3       15.27       17.77      1.62 o 
  -3  14   3       27.89       33.28      2.57 o 
  -2  14   3       16.00       14.12      1.69 o 
  -1  14   3       66.40       75.76      2.92 o 
   0  14   3        6.77        8.99      1.25 o 
   1  14   3       66.83       70.59      2.38 o 
   2  14   3       16.00       15.38      1.21 o 
   3  14   3       27.98       36.18      2.48 o 
   4  14   3       15.33       11.31      2.13 o 
   5  14   3        7.61        7.93      1.14 o 
  -4  15   3       10.59       10.02      1.72 o 
  -3  15   3       28.55       33.54      2.05 o 
  -2  15   3        8.26       12.23      1.55 o 
  -1  15   3        7.21        7.60      1.31 o 
   0  15   3        3.99        8.38      2.19 o 
   1  15   3        7.22        5.79      1.22 o 
   2  15   3        8.41       10.77      1.95 o 
   3  15   3       28.38       30.64      2.87 o 
   4  15   3       10.54       15.17      1.23 o 
  -1  16   3       19.36       25.41      2.51 o 
   0  16   3        4.21        4.34      1.59 o 
   1  16   3       19.41       21.64      2.42 o 
   0   0   4       33.32       32.23      4.95 o 
   1   0   4     1675.36     1702.38     37.66 o 
   2   0   4      117.57      118.67      4.03 o 
   3   0   4      789.97      845.74     17.97 o 
   4   0   4      116.08      129.90     10.02 o 
   5   0   4       11.08       21.86      5.50 o 
   6   0   4       29.18       35.14      7.05 o 
   7   0   4       70.16       61.73      3.00 o 
   8   0   4      174.68      169.00      4.28 o 
   9   0   4       36.56       37.98      2.51 o 
  10   0   4        0.67       -0.90      1.46 o 
 -10   1   4       12.17       15.55      2.48 o 
  -9   1   4       62.14       66.31      4.85 o 
  -8   1   4      353.97      348.83      7.92 o 
  -7   1   4      257.16      246.36      6.23 o 
  -6   1   4      251.02      256.87     17.45 o 
  -5   1   4      363.91      375.15     19.59 o 
  -4   1   4      346.17      329.46     16.47 o 
  -3   1   4      289.99      318.89      9.53 o 
  -2   1   4     2793.24     2819.53     44.88 o 
  -1   1   4    15849.40    16713.35    283.84 o 
   0   1   4    12290.35    12187.35    208.79 o 
   1   1   4    15844.49    16869.53    282.60 o 
   2   1   4     2794.42     2704.13     49.19 o 
   3   1   4      289.57      314.17     10.99 o 
   4   1   4      342.78      334.75     19.50 o 
   5   1   4      362.58      339.87     18.10 o 
   6   1   4      251.89      252.40     17.03 o 
   7   1   4      257.81      251.76      6.25 o 
   8   1   4      352.85      348.65     10.43 o 
   9   1   4       62.26       61.83      3.15 o 
  10   1   4       12.26       14.87      1.52 o 
 -10   2   4       24.09       20.68      2.71 o 
  -9   2   4       10.13       14.25      1.87 o 
  -8   2   4       62.31       54.34      3.00 o 
  -7   2   4       68.59       65.90      3.16 o 
  -6   2   4       15.03       21.64      5.89 o 
  -5   2   4      289.92      328.47     18.39 o 
  -4   2   4     1560.77     1601.09     43.47 o 
  -3   2   4      774.73      763.38     13.31 o 
  -2   2   4      949.57      950.14     15.65 o 
  -1   2   4     5420.37     5251.88     96.14 o 
   0   2   4     1507.14     1369.70     30.83 o 
   1   2   4     5409.23     5244.83     93.99 o 
   2   2   4      954.78      914.20     15.98 o 
   3   2   4      776.15      796.10     25.06 o 
   4   2   4     1562.75     1672.49     29.25 o 
   5   2   4      290.56      305.02     16.99 o 
   6   2   4       15.19       22.41      5.84 o 
   7   2   4       68.56       61.60      2.44 o 
   8   2   4       62.10       53.98      6.61 o 
   9   2   4       10.24       12.14      1.64 o 
  10   2   4       24.17       22.71      3.03 o 
 -10   3   4        4.96        3.50      1.75 o 
  -9   3   4       10.82       16.62      1.90 o 
  -8   3   4       63.10       63.50      3.40 o 
  -7   3   4      244.81      242.34      6.25 o 
  -6   3   4       47.16       46.01      7.64 o 
  -5   3   4      308.15      329.84     18.65 o 
  -4   3   4      303.55      279.75     10.93 o 
  -3   3   4       98.50       94.43      5.15 o 
  -2   3   4     1699.51     1657.40     31.99 o 
  -1   3   4     1720.12     1656.38     21.06 o 
   0   3   4     7772.62     7881.99    108.13 o 
   1   3   4     1720.35     1606.64     44.29 o 
   2   3   4     1701.92     1712.68     78.94 o 
   3   3   4       98.19       88.35      6.83 o 
   4   3   4      305.61      274.67      9.86 o 
   5   3   4      306.34      306.40     11.54 o 
   6   3   4       47.77       38.01      6.84 o 
   7   3   4      245.06      223.13      5.44 o 
   8   3   4       63.04       58.64      2.66 o 
   9   3   4       10.75       12.03      1.60 o 
  10   3   4        4.96        5.03      1.54 o 
 -10   4   4        1.23        2.64      1.64 o 
  -9   4   4        2.58        3.05      1.75 o 
  -8   4   4       46.76       49.36      3.04 o 
  -7   4   4        0.07        0.53      1.20 o 
  -6   4   4      115.06      141.53     13.26 o 
  -5   4   4       87.09       90.29      9.63 o 
  -4   4   4      282.38      313.48     11.96 o 
  -3   4   4      932.78     1013.27     30.38 o 
  -2   4   4      307.36      295.14      7.74 o 
  -1   4   4      246.78      262.12      6.65 o 
   0   4   4      263.63      257.60     35.06 o 
   1   4   4      244.65      241.31     11.19 o 
   2   4   4      307.41      279.79     13.74 o 
   3   4   4      929.60      976.78     20.01 o 
   4   4   4      284.22      308.60     10.81 o 
   5   4   4       86.92       73.17      5.76 o 
   6   4   4      114.70      123.08     11.64 o 
   7   4   4        0.08        2.06      1.15 o 
   8   4   4       46.75       45.00      2.79 o 
   9   4   4        2.54        3.41      1.13 o 
  10   4   4        1.21        1.71      1.46 o 
 -10   5   4        7.96        7.56      1.77 o 
  -9   5   4       11.21       13.08      2.52 o 
  -8   5   4       18.79       19.30      2.95 o 
  -7   5   4       66.31       71.21      4.88 o 
  -6   5   4      113.67      129.16     12.60 o 
  -5   5   4      109.02      112.90      7.96 o 
  -4   5   4       13.83       11.71      2.89 o 
  -3   5   4      280.62      291.09     10.85 o 
  -2   5   4      224.93      222.43      8.83 o 
  -1   5   4     1128.82     1233.99     18.43 o 
   0   5   4       28.00       35.15      2.90 o 
   1   5   4     1127.80     1186.67     32.17 o 
   2   5   4      224.44      216.00     12.29 o 
   3   5   4      281.40      299.96     15.84 o 
   4   5   4       13.76       10.76      3.73 o 
   5   5   4      110.06      104.78      7.62 o 
   6   5   4      113.17      121.69     11.50 o 
   7   5   4       67.36       66.54      3.35 o 
   8   5   4       19.06       19.47      1.99 o 
   9   5   4       11.01       11.12      2.35 o 
  10   5   4        7.93        6.33      1.74 o 
 -10   6   4        1.05       -1.04      1.19 o 
  -9   6   4        6.81        8.96      2.06 o 
  -8   6   4       13.01       12.25      2.51 o 
  -7   6   4        2.21        1.40      1.16 o 
  -6   6   4       34.87       40.54      2.50 o 
  -5   6   4       42.54       42.61      7.93 o 
  -4   6   4        7.46        5.60      2.57 o 
  -3   6   4      551.18      539.51     15.79 o 
  -2   6   4      203.25      232.70      7.63 o 
  -1   6   4      313.25      367.67      9.14 o 
   0   6   4      134.25      174.15      6.99 o 
   1   6   4      312.58      320.77     15.51 o 
   2   6   4      202.93      216.27     13.04 o 
   3   6   4      549.13      571.21     23.38 o 
   4   6   4        7.45        4.71      2.31 o 
   5   6   4       42.61       35.43      4.58 o 
   6   6   4       34.97       37.83      3.12 o 
   7   6   4        2.15        0.49      1.08 o 
   8   6   4       13.14       13.46      1.87 o 
   9   6   4        6.78        4.70      1.88 o 
  10   6   4        1.06       -0.94      1.23 o 
  -9   7   4       16.88       14.88      2.19 o 
  -8   7   4       12.96       10.96      2.11 o 
  -7   7   4       70.26       70.18      3.32 o 
  -6   7   4      242.37      254.67      9.13 o 
  -5   7   4      124.49      131.14     13.02 o 
  -4   7   4      219.81      202.42     15.30 o 
  -3   7   4       15.73       18.15      4.61 o 
  -2   7   4      421.37      451.83     14.51 o 
  -1   7   4     1413.52     1586.09     47.05 o 
   0   7   4      801.71      788.57     27.51 o 
   1   7   4     1414.25     1559.35     42.84 o 
   2   7   4      421.66      422.60     19.65 o 
   3   7   4       15.59       20.41      4.72 o 
   4   7   4      219.96      219.47     15.13 o 
   5   7   4      125.69      118.99     12.09 o 
   6   7   4      243.16      232.90      8.04 o 
   7   7   4       70.86       64.95      3.40 o 
   8   7   4       13.06       14.84      2.22 o 
   9   7   4       17.17       16.84      1.85 o 
  -9   8   4        9.44        5.88      1.28 o 
  -8   8   4        3.72        5.55      1.62 o 
  -7   8   4      157.77      173.74      7.38 o 
  -6   8   4       24.78       25.71      3.11 o 
  -5   8   4      105.68      102.57     11.14 o 
  -4   8   4      101.36       97.92     11.01 o 
  -3   8   4      105.43       86.34      9.78 o 
  -2   8   4      117.57      114.31      7.42 o 
  -1   8   4       97.05      103.75      6.74 o 
   0   8   4       26.52       21.28      4.81 o 
   1   8   4       96.82       99.54      9.68 o 
   2   8   4      117.86       99.27      9.69 o 
   3   8   4      104.40       89.09      9.37 o 
   4   8   4      101.81      100.09      7.56 o 
   5   8   4      106.47      103.15      2.77 o 
   6   8   4       24.91       21.84      2.68 o 
   7   8   4      158.42      156.04      5.43 o 
   8   8   4        3.63        4.10      2.01 o 
   9   8   4        9.45        9.23      1.78 o 
  -6   9   4       49.42       49.37      4.23 o 
  -5   9   4      419.31      397.65     11.47 o 
  -4   9   4      268.03      257.72      6.39 o 
  -3   9   4      200.05      192.06     14.90 o 
  -2   9   4       65.36       64.05      6.12 o 
  -1   9   4       32.33       21.17      5.12 o 
   0   9   4      145.92      124.70     11.78 o 
   1   9   4       32.45       26.90      5.34 o 
   2   9   4       65.45       68.19      8.82 o 
   3   9   4      200.65      196.41     10.75 o 
   4   9   4      269.12      251.21      6.15 o 
   5   9   4      420.37      413.45      7.15 o 
   6   9   4       49.73       57.63      3.13 o 
   7   9   4       14.95       17.91      2.90 o 
   8   9   4        1.06        1.09      1.57 o 
   9   9   4        1.53        4.25      1.27 o 
  -6  10   4        6.77        7.75      2.26 o 
  -5  10   4      105.89      101.20      6.17 o 
  -4  10   4       29.76       28.25      2.49 o 
  -3  10   4      137.31      149.54      4.21 o 
  -2  10   4      338.86      357.62      6.46 o 
  -1  10   4        1.44        1.56      3.24 o 
   0  10   4       98.95      109.23     11.95 o 
   1  10   4        1.33        2.36      3.21 o 
   2  10   4      340.17      349.52     10.12 o 
   3  10   4      138.13      139.28      3.82 o 
   4  10   4       30.11       27.66      1.76 o 
   5  10   4      105.23      103.31      3.49 o 
   6  10   4        6.82        9.09      2.22 o 
   7  10   4       34.60       33.92      3.46 o 
   8  10   4       19.62       22.86      1.66 o 
  -7  11   4       14.61       17.49      2.18 o 
  -6  11   4       63.87       73.04      4.94 o 
  -5  11   4      115.08      117.91      6.69 o 
  -4  11   4       20.24       26.21      3.51 o 
  -3  11   4      623.87      624.55     15.03 o 
  -2  11   4      225.47      235.73      6.78 o 
  -1  11   4       11.28       12.22      1.68 o 
   0  11   4       43.61       37.50      2.41 o 
   1  11   4       11.22       11.27      1.50 o 
   2  11   4      225.03      223.05      5.08 o 
   3  11   4      623.17      629.23     10.01 o 
   4  11   4       20.05       27.10      5.58 o 
   5  11   4      114.89      116.65      6.57 o 
   6  11   4       63.52       67.58      4.59 o 
   7  11   4       14.63       13.40      2.25 o 
   8  11   4       60.19       62.38      3.42 o 
  -7  12   4       28.18       29.99      2.40 o 
  -6  12   4        8.89        7.81      2.02 o 
  -5  12   4        3.32        4.75      2.09 o 
  -4  12   4       23.74       31.88      3.73 o 
  -3  12   4       63.24       60.67      4.85 o 
  -2  12   4      143.14      153.67      5.48 o 
  -1  12   4       85.58       95.13      4.19 o 
   0  12   4      234.43      250.14      6.85 o 
   1  12   4       85.63       94.05      4.45 o 
   2  12   4      142.33      146.10      4.25 o 
   3  12   4       62.83       63.82      2.79 o 
   4  12   4       23.45       30.43      4.48 o 
   5  12   4        3.26        3.58      1.78 o 
   6  12   4        8.88       10.26      1.58 o 
   7  12   4       28.20       26.23      2.41 o 
  -6  13   4       21.02       18.23      2.25 o 
  -5  13   4       51.47       57.81      4.24 o 
  -4  13   4       35.96       37.28      2.55 o 
  -3  13   4       12.32       13.24      2.62 o 
  -2  13   4       42.11       45.03      4.10 o 
  -1  13   4       37.70       42.77      2.35 o 
   0  13   4       35.38       35.00      2.10 o 
   1  13   4       37.71       36.99      2.33 o 
   2  13   4       42.30       45.89      2.39 o 
   3  13   4       12.26       11.17      1.38 o 
   4  13   4       35.74       36.33      2.53 o 
   5  13   4       51.31       54.11      4.03 o 
   6  13   4       20.79       23.91      3.06 o 
  -5  14   4       16.58       17.18      2.13 o 
  -4  14   4       19.80       19.63      2.07 o 
  -3  14   4        1.15        0.20      1.06 o 
  -2  14   4        5.73        6.27      1.37 o 
  -1  14   4        3.52        4.35      1.34 o 
   0  14   4       41.21       40.43      3.07 o 
   1  14   4        3.49        2.84      1.24 o 
   2  14   4        5.77        5.94      1.13 o 
   3  14   4        1.19        1.41      0.92 o 
   4  14   4       19.83       18.79      2.55 o 
   5  14   4       16.61       18.60      2.12 o 
  -4  15   4        9.60        6.16      1.45 o 
  -3  15   4        5.80        4.86      1.03 o 
  -2  15   4       15.81       16.75      4.84 o 
  -1  15   4       20.80       22.41      2.75 o 
   0  15   4        3.12        4.02      1.33 o 
   1  15   4       20.70       22.84      1.46 o 
   2  15   4       15.72       16.15      1.38 o 
   3  15   4        5.84        4.78      1.47 o 
   4  15   4        9.68       10.62      1.73 o 
  -1  16   4        5.95        8.22      1.70 o 
   0  16   4       13.26       21.80      2.39 o 
   1  16   4        5.99        6.54      1.61 o 
   1   0   5    16276.67    16513.94    203.19 o 
   2   0   5     2882.85     3036.95     35.94 o 
   3   0   5       60.65       54.69      4.47 o 
   4   0   5      806.30      864.32     29.17 o 
   5   0   5      403.11      398.06     20.53 o 
   6   0   5      525.02      543.86     26.17 o 
   7   0   5      270.52      252.44      6.38 o 
   8   0   5        1.49        2.14      1.00 o 
   9   0   5        0.38        0.90      1.33 o 
  10   0   5       16.22       16.68      2.43 o 
 -10   1   5       57.85       54.86      3.97 o 
  -9   1   5        5.58        5.92      2.26 o 
  -8   1   5      170.00      159.09      5.47 o 
  -7   1   5       80.14       74.90      3.39 o 
  -6   1   5      236.98      208.10     16.00 o 
  -5   1   5      598.09      610.68     26.40 o 
  -4   1   5      397.61      413.84     19.35 o 
  -3   1   5      197.19      208.79      8.12 o 
  -2   1   5      945.47      980.95     15.98 o 
  -1   1   5      634.58      613.45     20.15 o 
   0   1   5     1503.61     1519.38     35.69 o 
   1   1   5      635.53      635.14     18.49 o 
   2   1   5      943.94      970.58     23.22 o 
   3   1   5      198.49      219.39      6.09 o 
   4   1   5      396.95      399.26     18.37 o 
   5   1   5      597.64      655.46     26.47 o 
   6   1   5      237.05      225.05     16.25 o 
   7   1   5       80.44       72.46      3.19 o 
   8   1   5      170.16      165.84      5.23 o 
   9   1   5        5.38        3.83      1.26 o 
  10   1   5       58.13       57.76      2.67 o 
 -10   2   5        6.13        5.99      2.01 o 
  -9   2   5       42.69       43.11      4.66 o 
  -8   2   5       79.20       84.94      4.01 o 
  -7   2   5      105.19      110.16      4.15 o 
  -6   2   5       68.90       68.41      9.55 o 
  -5   2   5      207.07      203.73     14.82 o 
  -4   2   5      585.60      557.01     23.32 o 
  -3   2   5      645.51      679.39     21.24 o 
  -2   2   5       37.58       29.16      2.29 o 
  -1   2   5     1933.69     1872.11     28.53 o 
   0   2   5     1778.02     1711.41     26.60 o 
   1   2   5     1928.26     1860.02     27.41 o 
   2   2   5       36.97       35.03      2.79 o 
   3   2   5      649.55      700.10     34.25 o 
   4   2   5      582.40      599.63     17.81 o 
   5   2   5      205.55      229.74     14.92 o 
   6   2   5       69.07       78.15      9.85 o 
   7   2   5      105.92      107.10      2.79 o 
   8   2   5       78.79       87.24      5.44 o 
   9   2   5       42.74       40.39      2.56 o 
  10   2   5        6.23        5.86      1.07 o 
 -10   3   5       29.26       26.44      2.85 o 
  -9   3   5       25.87       24.76      2.19 o 
  -8   3   5        3.89        5.19      1.45 o 
  -7   3   5        6.53        6.11      1.33 o 
  -6   3   5       17.71       14.28      5.19 o 
  -5   3   5       13.24        7.81      4.30 o 
  -4   3   5      808.02      829.07     29.74 o 
  -3   3   5       89.53      100.99      8.11 o 
  -2   3   5      642.87      645.71     10.39 o 
  -1   3   5     2581.53     2532.74     37.36 o 
   0   3   5       28.32       36.89      3.47 o 
   1   3   5     2577.00     2599.85     38.60 o 
   2   3   5      643.94      667.36     18.95 o 
   3   3   5       89.82      103.09      7.65 o 
   4   3   5      808.71      897.40     28.66 o 
   5   3   5       13.02        7.18      2.34 o 
   6   3   5       18.04       17.35      4.94 o 
   7   3   5        6.56        5.02      0.93 o 
   8   3   5        3.76        5.48      1.05 o 
   9   3   5       26.13       25.96      2.07 o 
  10   3   5       29.27       29.63      2.81 o 
 -10   4   5        4.08        7.04      1.76 o 
  -9   4   5       10.28        9.13      2.27 o 
  -8   4   5       32.47       32.32      2.86 o 
  -7   4   5      282.91      270.60      7.25 o 
  -6   4   5       20.27       14.78      4.91 o 
  -5   4   5      131.40      161.59     13.52 o 
  -4   4   5      650.30      745.56     20.02 o 
  -3   4   5      303.55      349.65     13.68 o 
  -2   4   5      454.59      443.69      8.74 o 
  -1   4   5      227.76      274.68      7.15 o 
   0   4   5     4086.71     4194.40     81.73 o 
   1   4   5      224.96      251.40     12.51 o 
   2   4   5      457.10      417.24     17.79 o 
   3   4   5      302.81      308.87     10.30 o 
   4   4   5      651.22      776.23     25.82 o 
   5   4   5      131.96      143.14      8.00 o 
   6   4   5       20.51       14.17      4.62 o 
   7   4   5      283.36      256.94      6.72 o 
   8   4   5       32.35       29.86      2.31 o 
   9   4   5       10.26       10.70      1.52 o 
  10   4   5        4.07        2.19      1.39 o 
 -10   5   5        0.44        0.96      1.20 o 
  -9   5   5       10.78       17.00      2.57 o 
  -8   5   5       83.84       81.72      3.82 o 
  -7   5   5       12.15       12.90      1.65 o 
  -6   5   5       10.37        9.28      1.53 o 
  -5   5   5       49.24       48.06      7.93 o 
  -4   5   5       65.96       72.75      6.10 o 
  -3   5   5      490.78      524.50     20.66 o 
  -2   5   5      879.35      952.91     18.49 o 
  -1   5   5      548.49      518.65     11.11 o 
   0   5   5       54.18       59.53      3.91 o 
   1   5   5      547.58      515.84     19.67 o 
   2   5   5      876.60      912.53     29.35 o 
   3   5   5      491.88      471.52     21.19 o 
   4   5   5       65.73       67.43      8.48 o 
   5   5   5       48.92       51.86      5.32 o 
   6   5   5       10.21       10.27      1.58 o 
   7   5   5       12.37       11.09      3.62 o 
   8   5   5       83.83       81.23      3.67 o 
   9   5   5       10.75       16.00      1.76 o 
  10   5   5        0.44       -0.86      1.23 o 
 -10   6   5        5.62        4.70      1.35 o 
  -9   6   5        5.73        5.97      1.79 o 
  -8   6   5       25.45       25.88      3.03 o 
  -7   6   5       76.60       66.94      3.41 o 
  -6   6   5       56.55       61.04      2.98 o 
  -5   6   5       66.69       73.78      7.82 o 
  -4   6   5      237.75      234.66     11.20 o 
  -3   6   5       51.08       41.66      4.60 o 
  -2   6   5      387.46      408.97     10.74 o 
  -1   6   5      336.82      360.99      9.38 o 
   0   6   5      274.91      263.20     14.20 o 
   1   6   5      338.02      336.07     16.50 o 
   2   6   5      389.24      384.27     18.48 o 
   3   6   5       50.81       40.94      6.53 o 
   4   6   5      237.58      234.95     15.79 o 
   5   6   5       67.03       76.44     10.10 o 
   6   6   5       56.55       59.03      3.81 o 
   7   6   5       77.21       65.23      3.37 o 
   8   6   5       25.64       22.99      3.20 o 
   9   6   5        5.67        2.17      1.59 o 
  10   6   5        5.67        8.85      1.62 o 
  -9   7   5        2.70        2.09      1.24 o 
  -8   7   5       23.34       20.17      2.47 o 
  -7   7   5       82.00       78.99      4.87 o 
  -6   7   5       27.62       26.16      3.41 o 
  -5   7   5       41.69       47.40      8.50 o 
  -4   7   5       51.56       53.73      8.24 o 
  -3   7   5       73.17       67.81      8.27 o 
  -2   7   5      380.93      393.38     13.68 o 
  -1   7   5      446.02      484.49     30.16 o 
   0   7   5      259.52      260.02     15.04 o 
   1   7   5      449.35      481.08     21.34 o 
   2   7   5      380.29      401.98     19.84 o 
   3   7   5       73.48       71.76      8.70 o 
   4   7   5       51.01       53.48      5.57 o 
   5   7   5       41.84       37.88      1.93 o 
   6   7   5       27.11       27.66      2.21 o 
   7   7   5       81.92       77.20      4.65 o 
   8   7   5       23.57       23.51      2.17 o 
   9   7   5        2.68        2.14      1.12 o 
  -6   8   5       39.71       44.14      3.97 o 
  -5   8   5       85.42       88.79      5.84 o 
  -4   8   5      292.97      287.63     18.79 o 
  -3   8   5       33.18       41.19      7.16 o 
  -2   8   5      182.41      159.83      9.00 o 
  -1   8   5      584.74      541.68     24.55 o 
   0   8   5      143.71      135.53     11.53 o 
   1   8   5      583.93      562.12     24.50 o 
   2   8   5      183.27      190.16     14.17 o 
   3   8   5       33.38       31.62      6.01 o 
   4   8   5      294.38      292.02     24.73 o 
   5   8   5       85.67       83.37      2.69 o 
   6   8   5       39.87       36.65      3.80 o 
   7   8   5       14.73       16.78      1.98 o 
   8   8   5        2.26        3.94      1.94 o 
   9   8   5       34.26       36.62      2.88 o 
  -6   9   5       42.72       40.85      3.97 o 
  -5   9   5       59.35       58.29      3.03 o 
  -4   9   5      215.29      202.05      5.64 o 
  -3   9   5      147.38      147.53      4.63 o 
  -2   9   5      116.47      129.18      8.38 o 
  -1   9   5      305.08      299.05     18.80 o 
   0   9   5        3.33       -0.65      3.67 o 
   1   9   5      304.00      298.90     18.34 o 
   2   9   5      116.16      112.78     11.31 o 
   3   9   5      147.78      159.74      6.37 o 
   4   9   5      215.03      208.24      4.05 o 
   5   9   5       59.25       56.42      2.13 o 
   6   9   5       42.98       41.67      3.85 o 
   7   9   5       12.86       12.42      1.74 o 
   8   9   5       27.30       26.89      1.99 o 
   9   9   5        6.53        5.77      1.29 o 
  -6  10   5       13.26       12.36      2.44 o 
  -5  10   5      129.00      130.76      4.80 o 
  -4  10   5      136.01      138.46      4.68 o 
  -3  10   5      503.44      503.55      9.76 o 
  -2  10   5      122.59      127.46      5.54 o 
  -1  10   5       26.17       29.21      1.56 o 
   0  10   5       60.12       69.90      8.64 o 
   1  10   5       25.99       24.84      3.88 o 
   2  10   5      122.72      118.51      4.47 o 
   3  10   5      502.14      500.71      8.82 o 
   4  10   5      136.05      135.87      7.26 o 
   5  10   5      128.34      125.36      3.83 o 
   6  10   5       13.26       12.59      1.67 o 
   7  10   5       29.95       29.44      3.28 o 
   8  10   5       20.39       20.97      2.22 o 
  -7  11   5       23.17       22.00      2.36 o 
  -6  11   5        2.66        1.62      1.64 o 
  -5  11   5       94.58      103.80      6.26 o 
  -4  11   5      102.08      111.92      4.51 o 
  -3  11   5       33.54       38.50      2.78 o 
  -2  11   5      280.56      297.21      7.80 o 
  -1  11   5      338.54      328.54      7.56 o 
   0  11   5       72.83       77.80      5.94 o 
   1  11   5      339.12      347.51     14.01 o 
   2  11   5      281.07      267.67      7.40 o 
   3  11   5       33.74       36.53      2.18 o 
   4  11   5      101.24       99.55      6.29 o 
   5  11   5       94.13      104.54      6.19 o 
   6  11   5        2.65        4.26      1.75 o 
   7  11   5       23.32       23.86      2.65 o 
  -7  12   5        9.83       10.17      1.62 o 
  -6  12   5       48.72       51.68      3.78 o 
  -5  12   5      136.21      135.63      6.93 o 
  -4  12   5       57.50       56.40      4.69 o 
  -3  12   5        6.18        8.80      2.43 o 
  -2  12   5       31.07       27.78      3.48 o 
  -1  12   5       26.59       26.55      2.34 o 
   0  12   5      229.94      225.12      6.68 o 
   1  12   5       26.35       26.85      1.87 o 
   2  12   5       31.03       27.93      1.96 o 
   3  12   5        6.11        7.19      1.39 o 
   4  12   5       57.83       60.95      3.36 o 
   5  12   5      136.33      145.18      7.05 o 
   6  12   5       48.37       50.66      2.80 o 
   7  12   5        9.89        9.57      1.62 o 
  -6  13   5       23.26       29.97      2.65 o 
  -5  13   5       13.71        6.72      1.70 o 
  -4  13   5       20.60       20.34      3.11 o 
  -3  13   5       35.39       34.12      3.66 o 
  -2  13   5       17.34       18.17      2.86 o 
  -1  13   5       12.93        9.82      2.28 o 
   0  13   5       67.80       61.13      3.82 o 
   1  13   5       12.85       11.18      1.14 o 
   2  13   5       17.68       17.90      1.60 o 
   3  13   5       35.32       33.32      2.01 o 
   4  13   5       20.69       24.75      2.15 o 
   5  13   5       13.85        8.94      1.99 o 
   6  13   5       23.39       24.22      1.64 o 
  -5  14   5        5.16        4.58      1.48 o 
  -4  14   5       10.11       10.85      1.36 o 
  -3  14   5       22.18       21.98      1.98 o 
  -2  14   5       34.68       27.31      2.73 o 
  -1  14   5       35.71       33.27      2.34 o 
   0  14   5       21.57       30.41      2.33 o 
   1  14   5       35.96       31.06      1.87 o 
   2  14   5       34.87       33.16      1.91 o 
   3  14   5       22.02       20.77      1.50 o 
   4  14   5       10.20        8.72      1.87 o 
   5  14   5        5.17        4.16      1.03 o 
  -3  15   5        0.04       -0.01      2.08 o 
  -2  15   5       15.05       12.10      2.99 o 
  -1  15   5       12.92       11.75      1.39 o 
   0  15   5        3.94        4.18      1.12 o 
   1  15   5       12.97       11.66      1.15 o 
   2  15   5       14.96       14.62      1.83 o 
   3  15   5        0.03       -1.53      1.53 o 
   0  16   5       55.24       65.58      3.74 o 
   0   0   6     6263.32     6206.59    121.32 o 
   1   0   6       58.28       70.29      5.86 o 
   2   0   6     2420.07     2398.34     30.94 o 
   3   0   6        3.11        0.95      5.19 o 
   4   0   6      870.53      918.19     21.15 o 
   5   0   6      387.57      351.45     19.63 o 
   6   0   6      247.99      237.53     17.30 o 
   7   0   6        3.51        7.14      1.70 o 
   8   0   6      128.92      113.48      4.61 o 
   9   0   6       12.42       13.25      2.60 o 
  10   0   6       48.00       58.81      3.95 o 
 -10   1   6       27.98       33.13      3.17 o 
  -9   1   6        2.57        2.17      1.33 o 
  -8   1   6      284.70      282.82      8.60 o 
  -7   1   6      100.03       90.65      3.80 o 
  -6   1   6       21.56       20.58      5.87 o 
  -5   1   6      133.40      139.86     12.55 o 
  -4   1   6      945.94     1071.00     27.88 o 
  -3   1   6     1148.43     1230.48     34.07 o 
  -2   1   6     1064.54     1031.04     18.79 o 
  -1   1   6     2463.05     2421.08     40.87 o 
   0   1   6    14953.34    15369.93    266.18 o 
   1   1   6     2459.66     2575.92     81.62 o 
   2   1   6     1064.82      995.24     19.32 o 
   3   1   6     1154.92     1211.78     26.14 o 
   4   1   6      947.26     1024.66     31.87 o 
   5   1   6      132.73      142.83     12.34 o 
   6   1   6       21.26       21.49      5.78 o 
   7   1   6      100.29       84.54      3.59 o 
   8   1   6      285.23      273.09     11.77 o 
   9   1   6        2.60        3.02      2.43 o 
  10   1   6       27.89       31.59      1.96 o 
 -10   2   6        9.33       10.77      2.18 o 
  -9   2   6       12.70       10.65      1.77 o 
  -8   2   6       31.80       34.72      2.65 o 
  -7   2   6      154.30      155.37      5.70 o 
  -6   2   6       37.26       44.36      8.65 o 
  -5   2   6      221.14      245.81     16.75 o 
  -4   2   6       26.18       22.56      5.47 o 
  -3   2   6      103.19       99.85      9.74 o 
  -2   2   6      137.64      143.18      5.13 o 
  -1   2   6      623.96      632.71     13.70 o 
   0   2   6     4910.00     4867.94     64.88 o 
   1   2   6      623.95      619.47     14.30 o 
   2   2   6      136.97      132.77      5.64 o 
   3   2   6      102.96      106.60      8.39 o 
   4   2   6       25.95       31.60      4.53 o 
   5   2   6      221.25      246.77     15.78 o 
   6   2   6       37.83       38.15      6.97 o 
   7   2   6      154.55      144.42      3.30 o 
   8   2   6       32.19       31.83      3.75 o 
   9   2   6       12.91       13.08      2.24 o 
  10   2   6        9.38        9.84      1.24 o 
 -10   3   6        3.16        2.73      1.56 o 
  -9   3   6        2.20        2.74      1.31 o 
  -8   3   6       25.93       24.69      2.30 o 
  -7   3   6       42.56       40.11      3.40 o 
  -6   3   6        7.21       15.25      6.24 o 
  -5   3   6      131.34      167.76     14.15 o 
  -4   3   6        2.53        3.06      3.62 o 
  -3   3   6       54.18       68.87      3.97 o 
  -2   3   6       12.10       11.14      1.77 o 
  -1   3   6      630.58      618.86     14.16 o 
   0   3   6      747.35      694.46     15.19 o 
   1   3   6      634.67      625.31     14.64 o 
   2   3   6       12.17       16.20      2.00 o 
   3   3   6       53.41       65.52      6.57 o 
   4   3   6        2.49        6.11      3.41 o 
   5   3   6      132.03      165.42     12.66 o 
   6   3   6        7.16        8.51      4.28 o 
   7   3   6       42.58       38.11      1.91 o 
   8   3   6       25.80       23.20      2.73 o 
   9   3   6        2.24        2.34      0.94 o 
  10   3   6        3.17       -0.58      1.30 o 
 -10   4   6       12.08       12.99      2.02 o 
  -9   4   6       21.52       19.91      1.91 o 
  -8   4   6       33.88       33.70      2.60 o 
  -7   4   6       28.72       26.25      2.19 o 
  -6   4   6      208.64      218.16     17.12 o 
  -5   4   6       28.82       30.13      6.70 o 
  -4   4   6       76.34       84.09      9.89 o 
  -3   4   6      377.07      420.22     16.32 o 
  -2   4   6     2341.98     2514.07     33.03 o 
  -1   4   6      808.69      816.74     17.92 o 
   0   4   6     1595.79     1762.64     30.08 o 
   1   4   6      810.15      825.85     26.15 o 
   2   4   6     2342.15     2446.96     57.73 o 
   3   4   6      376.35      409.05     19.67 o 
   4   4   6       76.99       82.84      6.05 o 
   5   4   6       28.69       25.92      3.82 o 
   6   4   6      209.27      217.07     21.80 o 
   7   4   6       28.68       24.91      1.60 o 
   8   4   6       33.44       32.32      1.91 o 
   9   4   6       21.62       22.07      1.91 o 
  10   4   6       12.14       12.86      1.91 o 
 -10   5   6        2.23        6.68      1.52 o 
  -9   5   6        3.42        3.79      1.37 o 
  -8   5   6        0.29       -0.42      1.17 o 
  -7   5   6       38.66       38.28      3.67 o 
  -6   5   6        5.23        5.55      1.66 o 
  -5   5   6      274.58      282.14     18.77 o 
  -4   5   6       28.88       24.02      5.70 o 
  -3   5   6      675.36      695.19     15.07 o 
  -2   5   6      107.08      139.25      5.99 o 
  -1   5   6      730.59      775.36     15.57 o 
   0   5   6      583.33      612.14     22.10 o 
   1   5   6      729.66      734.26     25.37 o 
   2   5   6      107.23      121.61     10.00 o 
   3   5   6      675.88      690.91     27.11 o 
   4   5   6       28.49       29.84      6.43 o 
   5   5   6      274.83      267.40     12.31 o 
   6   5   6        5.29        3.32      1.11 o 
   7   5   6       38.51       32.69      2.42 o 
   8   5   6        0.29        1.66      1.82 o 
   9   5   6        3.41        2.63      1.64 o 
  10   5   6        2.26        2.84      1.30 o 
  -9   6   6        1.21        1.41      1.46 o 
  -8   6   6        7.62        9.76      1.59 o 
  -7   6   6       21.72       16.97      1.92 o 
  -6   6   6       21.71       19.31      4.24 o 
  -5   6   6       20.96       19.39      5.21 o 
  -4   6   6      208.56      203.92     12.75 o 
  -3   6   6       21.34       23.70      3.73 o 
  -2   6   6      909.37      956.50     18.14 o 
  -1   6   6       67.65       94.91      4.85 o 
   0   6   6      607.50      657.88     24.51 o 
   1   6   6       67.82       97.43      8.90 o 
   2   6   6      909.92      918.66     31.69 o 
   3   6   6       21.38       17.71      4.90 o 
   4   6   6      207.17      214.14     15.60 o 
   5   6   6       21.14       18.40      3.73 o 
   6   6   6       21.64       21.08      2.62 o 
   7   6   6       21.52       18.23      1.94 o 
   8   6   6        7.86        6.94      1.44 o 
   9   6   6        1.22        0.50      0.96 o 
  -9   7   6       10.00        9.96      1.73 o 
  -8   7   6       27.21       35.61      3.10 o 
  -7   7   6       25.27       22.58      3.29 o 
  -6   7   6       46.08       40.55      4.22 o 
  -5   7   6       83.99       69.36      4.82 o 
  -4   7   6       65.86       64.20      9.12 o 
  -3   7   6      256.85      254.53     11.53 o 
  -2   7   6      226.27      231.99      8.48 o 
  -1   7   6      269.64      274.18      8.82 o 
   0   7   6       28.55       33.05      6.08 o 
   1   7   6      269.91      250.35     15.58 o 
   2   7   6      227.30      245.85     15.78 o 
   3   7   6      256.61      254.36     16.65 o 
   4   7   6       66.44       58.36      8.48 o 
   5   7   6       83.94       78.75      2.64 o 
   6   7   6       46.05       44.45      3.44 o 
   7   7   6       25.18       18.88      1.99 o 
   8   7   6       27.26       28.73      2.28 o 
   9   7   6       10.04        8.95      1.80 o 
  -6   8   6        4.07        1.82      1.38 o 
  -5   8   6       82.27       86.33      3.81 o 
  -4   8   6       52.40       49.89      2.74 o 
  -3   8   6      421.93      422.75     21.98 o 
  -2   8   6      124.93      136.15      8.73 o 
  -1   8   6      141.95      138.90     12.37 o 
   0   8   6        5.35       10.69      4.70 o 
   1   8   6      141.45      140.04     11.98 o 
   2   8   6      124.63      134.30     12.31 o 
   3   8   6      422.72      400.45     21.82 o 
   4   8   6       51.59       46.89      2.03 o 
   5   8   6       82.32       74.83      2.34 o 
   6   8   6        4.09        2.98      1.76 o 
   7   8   6       15.94       13.35      1.78 o 
   8   8   6       51.08       51.74      2.82 o 
   9   8   6        3.94        5.11      1.58 o 
  -6   9   6       66.41       63.62      4.72 o 
  -5   9   6       62.71       64.80      3.39 o 
  -4   9   6      657.69      663.24     19.44 o 
  -3   9   6      250.88      246.94      6.25 o 
  -2   9   6      277.67      277.93     12.55 o 
  -1   9   6       14.11       17.30      5.44 o 
   0   9   6      194.37      187.14     15.02 o 
   1   9   6       14.29        9.23      4.13 o 
   2   9   6      276.39      275.60     18.30 o 
   3   9   6      249.88      235.37      4.87 o 
   4   9   6      658.83      648.90      9.64 o 
   5   9   6       63.04       66.35      2.36 o 
   6   9   6       66.54       69.67      3.43 o 
   7   9   6       33.99       31.63      2.42 o 
   8   9   6        1.19       -0.03      1.42 o 
  -7  10   6       58.59       57.41      3.82 o 
  -6  10   6      124.40      113.55      6.29 o 
  -5  10   6      151.15      161.60      5.40 o 
  -4  10   6       47.03       50.97      8.96 o 
  -3  10   6      302.08      303.03      7.82 o 
  -2  10   6       82.01       80.69      2.91 o 
  -1  10   6      469.53      452.17      8.26 o 
   0  10   6        9.30        7.90      1.32 o 
   1  10   6      469.15      424.03     26.04 o 
   2  10   6       82.50       79.21      3.32 o 
   3  10   6      300.76      278.27      8.89 o 
   4  10   6       46.65       48.08      2.39 o 
   5  10   6      150.53      156.36      3.66 o 
   6  10   6      124.82      130.34      4.57 o 
   7  10   6       58.74       56.66      4.08 o 
   8  10   6        2.32        4.07      1.40 o 
  -7  11   6        5.05        3.88      1.41 o 
  -6  11   6       34.95       31.93      3.34 o 
  -5  11   6       44.98       50.58      4.43 o 
  -4  11   6       46.58       44.79      2.98 o 
  -3  11   6      288.67      296.48      7.83 o 
  -2  11   6        7.96        8.82      1.56 o 
  -1  11   6      219.92      216.53      5.99 o 
   0  11   6      216.00      212.53      5.87 o 
   1  11   6      218.75      211.03     12.15 o 
   2  11   6        8.03        8.49      1.38 o 
   3  11   6      288.79      286.94      6.04 o 
   4  11   6       47.05       47.82      2.85 o 
   5  11   6       44.88       46.78      4.15 o 
   6  11   6       34.87       31.10      3.18 o 
   7  11   6        4.91        6.31      1.81 o 
  -7  12   6        3.43        2.47      1.15 o 
  -6  12   6       24.21       22.85      2.65 o 
  -5  12   6        7.08        3.88      2.01 o 
  -4  12   6        4.65        6.62      2.50 o 
  -3  12   6       29.84       38.47      3.96 o 
  -2  12   6      160.20      153.37      7.61 o 
  -1  12   6       18.10       23.79      3.14 o 
   0  12   6       20.45       19.67      2.19 o 
   1  12   6       17.90       22.24      1.48 o 
   2  12   6      159.76      150.83      4.33 o 
   3  12   6       30.13       32.82      2.00 o 
   4  12   6        4.59        4.37      1.39 o 
   5  12   6        7.25        8.44      1.98 o 
   6  12   6       24.04       23.17      1.84 o 
   7  12   6        3.35        2.30      1.23 o 
  -6  13   6        8.35       11.60      1.77 o 
  -5  13   6       17.60       15.06      1.55 o 
  -4  13   6       17.86       13.59      2.40 o 
  -3  13   6        0.65        3.42      2.22 o 
  -2  13   6        3.29        3.64      1.88 o 
  -1  13   6      109.01      109.55      5.98 o 
   0  13   6       31.62       35.15      2.53 o 
   1  13   6      109.99      104.68      3.51 o 
   2  13   6        3.26        2.66      1.11 o 
   3  13   6        0.68       -0.48      0.97 o 
   4  13   6       17.79       20.03      3.54 o 
   5  13   6       17.53       19.10      2.51 o 
   6  13   6        8.28        8.93      1.08 o 
  -5  14   6        6.16        6.95      1.55 o 
  -4  14   6        8.10        9.35      1.26 o 
  -3  14   6        6.43        4.14      1.16 o 
  -2  14   6        1.64        0.43      1.25 o 
  -1  14   6        3.66        1.52      1.11 o 
   0  14   6        4.05        8.18      2.22 o 
   1  14   6        3.70        3.15      1.25 o 
   2  14   6        1.64        1.76      0.92 o 
   3  14   6        6.47        8.79      1.17 o 
   4  14   6        8.07        8.91      1.92 o 
   5  14   6        6.22        7.22      1.05 o 
  -3  15   6        2.47        0.62      0.85 o 
  -2  15   6        3.81        3.59      0.92 o 
  -1  15   6        9.30        7.99      1.20 o 
   0  15   6       22.42       21.53      1.77 o 
   1  15   6        9.42       10.95      1.51 o 
   2  15   6        3.81        2.61      1.10 o 
   3  15   6        2.45        0.23      1.25 o 
   1   0   7     1307.28     1274.52     16.20 o 
   2   0   7     1082.30     1093.83     18.35 o 
   3   0   7        6.03       -0.63      2.97 o 
   4   0   7        2.09        4.40      2.19 o 
   5   0   7        0.05        0.47      3.55 o 
   6   0   7        0.46        0.13      4.41 o 
   7   0   7       99.99       81.88      3.81 o 
   8   0   7       11.93       14.80      1.98 o 
   9   0   7        9.92        6.56      2.05 o 
  10   0   7       23.75       31.02      2.98 o 
 -10   1   7       28.53       27.26      2.86 o 
  -9   1   7       18.09       20.88      2.10 o 
  -8   1   7       60.40       61.17      3.44 o 
  -7   1   7      117.05      120.17      4.78 o 
  -6   1   7       43.77       41.52      7.96 o 
  -5   1   7       70.91       70.38      9.38 o 
  -4   1   7       22.50       19.49      3.35 o 
  -3   1   7       38.61       46.91     12.51 o 
  -2   1   7     1478.57     1560.05     38.53 o 
  -1   1   7      867.84      802.05     14.40 o 
   0   1   7      371.67      381.21      9.55 o 
   1   1   7      871.86      830.66     15.44 o 
   2   1   7     1487.31     1545.83     25.03 o 
   3   1   7       39.29       44.43      5.08 o 
   4   1   7       22.76       13.28      3.28 o 
   5   1   7       70.55       92.18     10.22 o 
   6   1   7       43.75       42.07      7.68 o 
   7   1   7      117.53      110.77      3.35 o 
   8   1   7       60.13       60.85      3.42 o 
   9   1   7       18.28       21.10      1.92 o 
  10   1   7       28.49       28.28      2.74 o 
 -10   2   7        2.59        2.99      1.61 o 
  -9   2   7       29.68       31.79      2.81 o 
  -8   2   7       28.20       31.61      2.54 o 
  -7   2   7       27.48       23.23      2.09 o 
  -6   2   7      104.64      107.36     12.52 o 
  -5   2   7      110.73      124.38     12.33 o 
  -4   2   7      142.33      136.27      7.65 o 
  -3   2   7        2.09        0.66      2.07 o 
  -2   2   7      215.58      255.10      7.27 o 
  -1   2   7     1233.17     1251.70     29.50 o 
   0   2   7      349.27      353.27     14.89 o 
   1   2   7     1232.38     1217.28     29.41 o 
   2   2   7      215.94      231.33     11.12 o 
   3   2   7        2.04        3.74      2.93 o 
   4   2   7      142.37      144.79      8.81 o 
   5   2   7      111.17      136.53     12.01 o 
   6   2   7      105.77       93.06     10.58 o 
   7   2   7       27.44       25.86      1.76 o 
   8   2   7       28.41       34.24      2.41 o 
   9   2   7       29.42       28.89      3.61 o 
  10   2   7        2.62        3.21      1.29 o 
 -10   3   7        0.81        1.73      1.51 o 
  -9   3   7       11.78       14.20      1.76 o 
  -8   3   7       23.87       21.32      2.18 o 
  -7   3   7       23.59       26.65      2.20 o 
  -6   3   7      221.76      237.91     18.08 o 
  -5   3   7       95.16      109.22     11.90 o 
  -4   3   7      121.04      138.47     12.52 o 
  -3   3   7      512.26      547.63     20.65 o 
  -2   3   7      492.52      504.15     11.21 o 
  -1   3   7      415.64      424.93     13.93 o 
   0   3   7      507.98      502.04     14.70 o 
   1   3   7      415.19      418.51     12.05 o 
   2   3   7      494.36      500.60     11.57 o 
   3   3   7      510.71      548.97     20.43 o 
   4   3   7      121.44      151.17     17.77 o 
   5   3   7       95.63      105.28     10.36 o 
   6   3   7      222.09      228.78     16.47 o 
   7   3   7       23.48       22.69      1.55 o 
   8   3   7       23.88       20.60      1.57 o 
   9   3   7       11.89       14.47      1.60 o 
  10   3   7        0.82        1.45      1.19 o 
 -10   4   7        6.14        6.69      1.62 o 
  -9   4   7        0.58        0.31      1.08 o 
  -8   4   7        8.67        6.91      3.11 o 
  -7   4   7        1.25       -0.45      1.51 o 
  -6   4   7       41.33       39.61      2.50 o 
  -5   4   7      217.65      235.03     17.25 o 
  -4   4   7      863.65      896.30     33.61 o 
  -3   4   7      224.16      229.24     13.19 o 
  -2   4   7      324.58      312.30      9.08 o 
  -1   4   7      122.08      120.79      6.46 o 
   0   4   7     3134.28     3422.96     80.75 o 
   1   4   7      122.37      119.34      6.52 o 
   2   4   7      323.85      325.03     16.85 o 
   3   4   7      222.98      218.17     14.80 o 
   4   4   7      861.61      832.18     32.77 o 
   5   4   7      218.04      190.34     15.47 o 
   6   4   7       41.37       33.83      2.71 o 
   7   4   7        1.25        0.89      0.89 o 
   8   4   7        8.66        5.32      1.05 o 
   9   4   7        0.59        0.57      1.38 o 
  10   4   7        6.19        8.00      1.54 o 
 -10   5   7        1.94        1.18      1.00 o 
  -9   5   7        1.68        0.33      0.99 o 
  -8   5   7        2.38        3.21      1.27 o 
  -7   5   7       37.34       34.94      4.04 o 
  -6   5   7       84.01       75.31      4.26 o 
  -5   5   7      234.54      232.69     17.40 o 
  -4   5   7      148.37      159.67     13.67 o 
  -3   5   7      393.07      384.61     28.15 o 
  -2   5   7       82.02       73.18      5.69 o 
  -1   5   7     2965.78     3095.73     39.91 o 
   0   5   7      313.05      320.22     15.94 o 
   1   5   7     2961.32     3111.39     69.93 o 
   2   5   7       81.74       77.03      8.38 o 
   3   5   7      391.80      373.53     19.97 o 
   4   5   7      147.84      174.91     14.34 o 
   5   5   7      236.18      249.18     11.98 o 
   6   5   7       85.17       71.49      3.20 o 
   7   5   7       37.21       37.17      2.55 o 
   8   5   7        2.46        2.20      1.11 o 
   9   5   7        1.71        1.98      1.40 o 
  10   5   7        1.93        1.69      1.04 o 
  -9   6   7        3.47        1.61      2.82 o 
  -8   6   7       16.90       14.94      1.78 o 
  -7   6   7       56.11       55.73      5.05 o 
  -6   6   7      118.01      113.66      6.01 o 
  -5   6   7      135.51      151.74     14.18 o 
  -4   6   7      196.55      197.62     15.47 o 
  -3   6   7       86.91       84.23      6.69 o 
  -2   6   7       12.57       18.36      6.12 o 
  -1   6   7      358.55      367.10     12.94 o 
   0   6   7      546.85      545.74     22.70 o 
   1   6   7      359.46      334.62     17.65 o 
   2   6   7       12.89       13.35      4.60 o 
   3   6   7       87.83       84.50      9.71 o 
   4   6   7      197.14      200.32     15.55 o 
   5   6   7      134.84      131.32      3.37 o 
   6   6   7      117.87      115.68      4.15 o 
   7   6   7       56.42       48.70      2.90 o 
   8   6   7       16.90       15.58      1.77 o 
   9   6   7        3.45        5.52      1.20 o 
  -9   7   7       11.00       13.11      1.73 o 
  -8   7   7        7.21        7.95      2.32 o 
  -7   7   7       15.19       12.27      2.76 o 
  -6   7   7      104.18       98.44      4.34 o 
  -5   7   7       20.22       17.20      2.77 o 
  -4   7   7      190.41      188.78     15.25 o 
  -3   7   7      476.27      424.76     21.91 o 
  -2   7   7      257.89      273.20     11.91 o 
  -1   7   7      248.19      249.70     11.10 o 
   0   7   7       13.81       20.61      5.17 o 
   1   7   7      246.94      238.11     15.62 o 
   2   7   7      257.87      263.23     16.90 o 
   3   7   7      475.57      453.60     23.48 o 
   4   7   7      191.33      183.28     15.10 o 
   5   7   7       20.30       16.42      1.40 o 
   6   7   7      104.70       98.33      3.64 o 
   7   7   7       15.11       15.39      1.86 o 
   8   7   7        7.35        7.99      1.52 o 
   9   7   7       10.99        7.85      1.75 o 
  -7   8   7       10.77        8.55      2.34 o 
  -6   8   7       66.29       61.66      3.45 o 
  -5   8   7       49.76       50.24      3.34 o 
  -4   8   7       35.05       38.85      3.11 o 
  -3   8   7       54.34       49.33      7.82 o 
  -2   8   7      431.64      423.47     22.69 o 
  -1   8   7       57.69       71.10      8.79 o 
   0   8   7        4.74        7.82      3.54 o 
   1   8   7       57.46       64.06      8.57 o 
   2   8   7      430.64      429.42     22.86 o 
   3   8   7       53.67       58.85      8.68 o 
   4   8   7       34.98       33.10      1.82 o 
   5   8   7       50.11       50.55      3.37 o 
   6   8   7       66.11       67.36      3.41 o 
   7   8   7       10.51       11.52      1.72 o 
   8   8   7        4.50        7.95      1.39 o 
   9   8   7        4.23        3.24      1.25 o 
  -6   9   7       63.53       58.91      3.36 o 
  -5   9   7      230.53      238.13      6.77 o 
  -4   9   7        3.36        3.98      1.37 o 
  -3   9   7      117.45      117.88      4.57 o 
  -2   9   7      359.49      348.39      6.32 o 
  -1   9   7       72.10       73.95      9.76 o 
   0   9   7      135.21      137.42     13.15 o 
   1   9   7       71.34       65.78      9.06 o 
   2   9   7      359.85      337.87      9.60 o 
   3   9   7      116.07      104.55      3.94 o 
   4   9   7        3.33        3.66      1.01 o 
   5   9   7      230.46      219.67      4.44 o 
   6   9   7       63.85       67.48      3.30 o 
   7   9   7       38.94       38.27      2.55 o 
   8   9   7       38.82       41.74      3.22 o 
  -7  10   7       62.96       67.67      4.03 o 
  -6  10   7        5.37        4.05      1.67 o 
  -5  10   7      153.85      156.80      5.31 o 
  -4  10   7       88.61       97.84      4.32 o 
  -3  10   7      390.26      390.14      9.17 o 
  -2  10   7       47.86       49.43      3.21 o 
  -1  10   7      308.51      298.75      8.39 o 
   0  10   7       26.59       27.47      2.18 o 
   1  10   7      307.82      275.49      6.64 o 
   2  10   7       47.85       49.89      2.72 o 
   3  10   7      391.08      377.10      6.69 o 
   4  10   7       88.73       84.89      4.33 o 
   5  10   7      154.27      149.80      3.58 o 
   6  10   7        5.29        3.91      1.24 o 
   7  10   7       62.59       60.49      4.07 o 
   8  10   7        8.80        9.15      2.07 o 
  -7  11   7        0.46        0.12      1.21 o 
  -6  11   7        5.20        3.88      1.83 o 
  -5  11   7        3.57        1.38      0.96 o 
  -4  11   7       39.63       36.91      2.69 o 
  -3  11   7      177.85      181.39      5.91 o 
  -2  11   7      353.46      347.30      8.59 o 
  -1  11   7       81.62       86.60      3.70 o 
   0  11   7       23.56       20.74      2.63 o 
   1  11   7       82.15       82.27      4.84 o 
   2  11   7      354.33      363.93      8.47 o 
   3  11   7      178.32      173.38      4.57 o 
   4  11   7       39.54       35.94      2.08 o 
   5  11   7        3.57        2.98      1.31 o 
   6  11   7        5.14        8.18      1.89 o 
   7  11   7        0.48        1.44      1.40 o 
  -6  12   7        0.79       -1.64      1.64 o 
  -5  12   7       28.66       29.84      3.23 o 
  -4  12   7       24.84       17.80      2.91 o 
  -3  12   7        8.09       12.34      2.82 o 
  -2  12   7       96.40      108.24      6.29 o 
  -1  12   7        9.54        7.65      2.20 o 
   0  12   7       27.29       23.54      2.09 o 
   1  12   7        9.75        9.94      1.56 o 
   2  12   7       96.27       92.03      2.82 o 
   3  12   7        8.10       10.16      1.53 o 
   4  12   7       25.09       23.38      1.67 o 
   5  12   7       28.67       29.09      3.16 o 
   6  12   7        0.80       -0.08      0.98 o 
  -5  13   7        1.98        1.47      1.53 o 
  -4  13   7       42.83       39.48      3.60 o 
  -3  13   7       24.16       25.53      2.95 o 
  -2  13   7        8.52        1.99      1.98 o 
  -1  13   7       35.56       31.05      3.83 o 
   0  13   7       25.45       21.05      1.63 o 
   1  13   7       35.38       32.05      1.67 o 
   2  13   7        8.45        7.92      1.27 o 
   3  13   7       24.04       28.50      2.28 o 
   4  13   7       42.96       45.72      2.67 o 
   5  13   7        2.06        3.68      1.63 o 
  -4  14   7        4.91        5.42      1.07 o 
  -3  14   7        7.15        3.70      1.13 o 
  -2  14   7        4.47        3.17      1.16 o 
  -1  14   7       27.65       26.63      2.07 o 
   0  14   7        0.57        1.35      1.69 o 
   1  14   7       27.93       30.34      1.81 o 
   2  14   7        4.51        5.22      1.27 o 
   3  14   7        7.18        6.27      1.23 o 
   4  14   7        4.81       10.91      2.02 o 
  -3  15   7        2.52        5.39      0.98 o 
  -2  15   7        2.38        3.23      0.95 o 
  -1  15   7       10.79       12.32      2.32 o 
   0  15   7       10.06       12.30      1.65 o 
   1  15   7       10.81       17.62      1.26 o 
   2  15   7        2.41        4.50      0.80 o 
   3  15   7        2.53        1.33      1.11 o 
   0   0   8      701.99      771.60     17.18 o 
   1   0   8      522.68      518.31     12.17 o 
   2   0   8       55.48       40.18      3.66 o 
   3   0   8      104.13      111.89     10.72 o 
   4   0   8       63.10       72.04      6.10 o 
   5   0   8      126.89      126.67     12.35 o 
   6   0   8       26.22       17.77      5.88 o 
   7   0   8        0.00        0.85      1.16 o 
   8   0   8       20.99       18.62      2.11 o 
   9   0   8       59.92       68.42      4.79 o 
  10   0   8       20.34       20.65      2.39 o 
 -10   1   8        2.05        4.06      1.65 o 
  -9   1   8       21.60       21.32      2.11 o 
  -8   1   8       34.85       38.16      2.85 o 
  -7   1   8       19.23       20.41      2.08 o 
  -6   1   8      167.21      169.32     15.18 o 
  -5   1   8        7.66        6.17      4.32 o 
  -4   1   8        5.14        6.43      2.30 o 
  -3   1   8      280.65      289.23     18.36 o 
  -2   1   8      289.57      302.59      9.24 o 
  -1   1   8      551.71      550.48     10.20 o 
   0   1   8     2623.48     2865.26     37.50 o 
   1   1   8      554.93      547.80     12.56 o 
   2   1   8      288.36      295.20     11.45 o 
   3   1   8      281.06      292.44     12.20 o 
   4   1   8        5.37        6.70      2.68 o 
   5   1   8        7.66        5.50      4.12 o 
   6   1   8      166.87      175.47     14.98 o 
   7   1   8       19.41       18.58      1.47 o 
   8   1   8       35.42       36.28      2.78 o 
   9   1   8       21.47       18.47      2.74 o 
  10   1   8        2.03        2.01      1.30 o 
 -10   2   8        3.65        2.83      1.46 o 
  -9   2   8       54.81       60.10      3.18 o 
  -8   2   8       25.77       29.03      3.06 o 
  -7   2   8       68.74       71.37      6.40 o 
  -6   2   8      138.76      128.42      7.63 o 
  -5   2   8      115.74      111.35     12.16 o 
  -4   2   8      152.87      164.77      8.82 o 
  -3   2   8       81.10       69.57      5.68 o 
  -2   2   8     1257.85     1329.99     20.68 o 
  -1   2   8      847.73      901.39     16.91 o 
   0   2   8      220.80      261.93      9.24 o 
   1   2   8      846.58      971.75     16.25 o 
   2   2   8     1258.13     1299.57     23.98 o 
   3   2   8       81.16       71.93      9.30 o 
   4   2   8      152.19      164.01     12.08 o 
   5   2   8      116.37      132.06     11.93 o 
   6   2   8      138.72      128.23      4.28 o 
   7   2   8       68.64       70.70      2.73 o 
   8   2   8       25.81       25.78      2.10 o 
   9   2   8       54.84       60.66      2.92 o 
  10   2   8        3.62        2.82      0.77 o 
 -10   3   8        4.95        8.09      1.17 o 
  -9   3   8       20.18       22.05      3.74 o 
  -8   3   8        2.15        4.28      1.56 o 
  -7   3   8       13.24       13.06      1.74 o 
  -6   3   8      101.44      109.50      4.70 o 
  -5   3   8       35.59       25.86      6.44 o 
  -4   3   8      457.75      472.46     15.62 o 
  -3   3   8      371.22      373.62     10.14 o 
  -2   3   8     1467.99     1503.23     29.29 o 
  -1   3   8      424.47      431.55     21.89 o 
   0   3   8      204.42      232.90      9.00 o 
   1   3   8      425.49      438.12     12.89 o 
   2   3   8     1471.01     1498.10     22.68 o 
   3   3   8      372.21      395.24     17.50 o 
   4   3   8      457.06      477.11     17.50 o 
   5   3   8       35.31       38.19      6.74 o 
   6   3   8      102.12      104.55      3.17 o 
   7   3   8       13.36       12.51      2.49 o 
   8   3   8        2.06        0.24      1.07 o 
   9   3   8       20.14       21.38      2.47 o 
  10   3   8        4.99        4.91      1.28 o 
 -10   4   8       10.90       14.11      1.08 o 
  -9   4   8       11.05       14.87      1.72 o 
  -8   4   8        9.50        8.84      1.71 o 
  -7   4   8       52.58       54.65      3.25 o 
  -6   4   8       80.13       77.99      6.60 o 
  -5   4   8       38.66       36.81      7.51 o 
  -4   4   8      141.93      170.70     14.51 o 
  -3   4   8      100.84      100.70      5.46 o 
  -2   4   8      769.99      815.30     16.28 o 
  -1   4   8     1119.89     1100.75     23.16 o 
   0   4   8      385.46      341.65     16.21 o 
   1   4   8     1120.88     1131.07     36.58 o 
   2   4   8      773.31      855.99     30.13 o 
   3   4   8      101.57       90.32      9.89 o 
   4   4   8      142.70      148.98     13.49 o 
   5   4   8       39.12       36.86      7.20 o 
   6   4   8       79.95       69.81      5.20 o 
   7   4   8       52.75       49.89      2.34 o 
   8   4   8        9.54        7.88      1.40 o 
   9   4   8       11.20       13.04      2.15 o 
  10   4   8       10.96       14.90      1.79 o 
  -9   5   8        2.11        2.62      1.00 o 
  -8   5   8        0.09        0.90      1.95 o 
  -7   5   8       89.30       85.92      6.97 o 
  -6   5   8       16.07       13.32      1.67 o 
  -5   5   8       67.33       58.73      9.21 o 
  -4   5   8       37.82       40.22      7.82 o 
  -3   5   8       78.72       74.44      6.08 o 
  -2   5   8       32.24       28.45      3.11 o 
  -1   5   8       48.24       46.82      3.82 o 
   0   5   8      754.45      800.59     19.94 o 
   1   5   8       48.20       60.11      7.41 o 
   2   5   8       32.50       22.60      4.94 o 
   3   5   8       77.49       62.11      8.49 o 
   4   5   8       38.50       29.93      6.28 o 
   5   5   8       66.81       63.60      6.20 o 
   6   5   8       16.15       14.59      1.66 o 
   7   5   8       89.48       84.93      3.73 o 
   8   5   8        0.09       -0.12      1.03 o 
   9   5   8        2.19        2.10      1.34 o 
  -9   6   8        0.15        0.28      0.70 o 
  -8   6   8       18.80       17.39      1.83 o 
  -7   6   8        7.60        6.14      1.42 o 
  -6   6   8      132.10      112.92      6.19 o 
  -5   6   8      151.14      153.69      9.30 o 
  -4   6   8       80.99       69.32      9.68 o 
  -3   6   8      107.75      100.96      7.44 o 
  -2   6   8      161.97      166.46      9.20 o 
  -1   6   8      358.83      334.40     12.83 o 
   0   6   8      388.63      368.89     18.89 o 
   1   6   8      360.04      332.04     18.15 o 
   2   6   8      161.47      162.41     13.21 o 
   3   6   8      108.20      111.16     11.46 o 
   4   6   8       81.24       62.06      8.72 o 
   5   6   8      151.69      157.63      3.79 o 
   6   6   8      131.95      125.20      4.35 o 
   7   6   8        7.63        6.80      1.70 o 
   8   6   8       18.79       19.02      1.84 o 
   9   6   8        0.14       -0.15      1.22 o 
  -8   7   8        7.33        5.12      1.87 o 
  -7   7   8       20.93       20.77      3.27 o 
  -6   7   8        0.95       -0.65      1.42 o 
  -5   7   8        2.35        0.75      3.22 o 
  -4   7   8      277.05      272.86      8.78 o 
  -3   7   8       27.85       18.62      4.69 o 
  -2   7   8       75.93       78.97      6.64 o 
  -1   7   8      647.00      658.04     19.51 o 
   0   7   8      194.07      164.29     13.14 o 
   1   7   8      646.80      633.84     27.26 o 
   2   7   8       76.07       82.94      9.84 o 
   3   7   8       27.40       36.53      7.08 o 
   4   7   8      277.07      259.32      5.15 o 
   5   7   8        2.47        2.28      0.91 o 
   6   7   8        0.92       -0.23      1.98 o 
   7   7   8       20.62       17.05      1.89 o 
   8   7   8        7.36        5.71      1.33 o 
   9   7   8       18.04       21.13      2.31 o 
  -8   8   8       29.78       23.67      2.66 o 
  -7   8   8        5.44        1.02      1.82 o 
  -6   8   8      109.39      109.76      4.03 o 
  -5   8   8       97.89       94.35      5.19 o 
  -4   8   8      133.17      121.57      6.65 o 
  -3   8   8       66.79       69.83      4.32 o 
  -2   8   8      716.88      734.60     31.19 o 
  -1   8   8       64.59       66.15      9.05 o 
   0   8   8       90.91       84.97      6.95 o 
   1   8   8       63.55       61.22      8.93 o 
   2   8   8      717.35      686.02     30.28 o 
   3   8   8       65.71       64.27      2.97 o 
   4   8   8      132.91      124.88      3.50 o 
   5   8   8       98.33       91.82      2.96 o 
   6   8   8      109.59      107.99      4.25 o 
   7   8   8        5.40        2.88      1.24 o 
   8   8   8       29.84       30.13      2.08 o 
  -7   9   8       74.72       82.35      5.17 o 
  -6   9   8       39.22       37.83      2.15 o 
  -5   9   8       25.72       24.08      2.42 o 
  -4   9   8       66.46       61.95      4.82 o 
  -3   9   8      120.32      124.69      4.77 o 
  -2   9   8       90.00       87.63      3.02 o 
  -1   9   8       43.25       40.23      2.88 o 
   0   9   8       31.75       31.64      4.53 o 
   1   9   8       43.20       36.77      3.14 o 
   2   9   8       90.04       79.56      3.36 o 
   3   9   8      121.12      115.55      3.39 o 
   4   9   8       66.35       67.13      2.50 o 
   5   9   8       25.81       27.42      1.63 o 
   6   9   8       39.22       37.23      4.13 o 
   7   9   8       74.41       76.34      3.33 o 
   8   9   8       15.28       20.47      2.29 o 
  -7  10   8        4.17        3.59      1.41 o 
  -6  10   8       42.60       39.14      2.09 o 
  -5  10   8      111.06      116.97      4.55 o 
  -4  10   8       64.42       64.76      3.52 o 
  -3  10   8      225.50      231.31      5.40 o 
  -2  10   8      154.22      155.64      4.16 o 
  -1  10   8      144.04      144.90      4.68 o 
   0  10   8       35.53       34.41      2.33 o 
   1  10   8      143.16      136.18      5.94 o 
   2  10   8      155.33      146.93      7.07 o 
   3  10   8      224.69      218.48      4.91 o 
   4  10   8       64.30       63.99      8.22 o 
   5  10   8      111.09      115.78      3.09 o 
   6  10   8       42.44       52.01      4.09 o 
   7  10   8        4.19        2.05      1.38 o 
  -7  11   8       10.31       10.04      1.63 o 
  -6  11   8       12.79        9.58      2.03 o 
  -5  11   8        5.18        4.71      1.32 o 
  -4  11   8       11.16        9.45      2.17 o 
  -3  11   8       13.23       13.19      1.81 o 
  -2  11   8       41.71       39.36      2.75 o 
  -1  11   8      120.53      113.21      6.68 o 
   0  11   8      170.35      163.37      7.85 o 
   1  11   8      120.77      111.16      7.92 o 
   2  11   8       41.75       35.80      2.08 o 
   3  11   8       13.28       11.15      1.61 o 
   4  11   8       11.28       11.88      1.40 o 
   5  11   8        5.27        6.01      1.31 o 
   6  11   8       12.74       12.51      2.01 o 
   7  11   8       10.16       12.34      1.87 o 
  -6  12   8       24.74       30.27      2.70 o 
  -5  12   8        3.01        0.92      1.23 o 
  -4  12   8       12.14        7.29      2.25 o 
  -3  12   8       23.23       18.71      2.85 o 
  -2  12   8       11.05        9.03      2.37 o 
  -1  12   8      206.21      217.19      8.78 o 
   0  12   8      262.08      258.86      9.63 o 
   1  12   8      205.81      202.87      7.82 o 
   2  12   8       11.11       11.88      1.15 o 
   3  12   8       23.09       23.93      1.75 o 
   4  12   8       11.99       13.38      1.69 o 
   5  12   8        2.95        0.68      1.37 o 
   6  12   8       24.71       26.63      1.74 o 
  -5  13   8       12.61       18.09      2.26 o 
  -4  13   8       40.81       35.16      3.19 o 
  -3  13   8        6.13        4.01      1.80 o 
  -2  13   8       11.82        6.09      1.96 o 
  -1  13   8       17.61       14.85      1.60 o 
   0  13   8        4.45        2.31      0.88 o 
   1  13   8       17.75       16.64      1.27 o 
   2  13   8       11.88       10.10      1.07 o 
   3  13   8        6.03        4.70      0.98 o 
   4  13   8       40.60       41.73      2.49 o 
   5  13   8       12.63       18.75      2.30 o 
  -4  14   8       12.99       12.87      1.33 o 
  -3  14   8       26.90       25.73      1.48 o 
  -2  14   8        4.93        3.19      0.86 o 
  -1  14   8       14.04       14.68      1.58 o 
   0  14   8        0.03        0.30      1.76 o 
   1  14   8       14.04       15.25      1.56 o 
   2  14   8        4.92        5.67      0.97 o 
   3  14   8       26.93       30.08      2.03 o 
   4  14   8       12.97       15.51      2.07 o 
  -2  15   8        4.50        3.24      0.87 o 
  -1  15   8        4.06        5.40      1.00 o 
   0  15   8       17.51       15.69      1.48 o 
   1  15   8        4.05        6.11      0.85 o 
   2  15   8        4.46        5.16      0.78 o 
   1   0   9      115.04      132.73      9.26 o 
   2   0   9      290.88      347.32     10.23 o 
   3   0   9       21.92       20.90      5.26 o 
   4   0   9       47.11       57.14      5.78 o 
   5   0   9       14.84       18.71      6.01 o 
   6   0   9       16.83       14.97      1.94 o 
   7   0   9        4.32        3.76      1.92 o 
   8   0   9        5.44        1.96      1.31 o 
   9   0   9       19.66       26.26      2.13 o 
  10   0   9        0.45        0.94      1.32 o 
 -10   1   9        6.25        6.03      1.34 o 
  -9   1   9       83.02       89.09      3.04 o 
  -8   1   9        3.57        1.64      1.61 o 
  -7   1   9       47.81       48.99      2.92 o 
  -6   1   9       47.74       49.81      2.80 o 
  -5   1   9      162.73      175.56     14.92 o 
  -4   1   9       48.92       53.82      5.64 o 
  -3   1   9     1085.54     1172.37     26.65 o 
  -2   1   9      763.73      829.12     17.06 o 
  -1   1   9        3.04        8.80      2.69 o 
   0   1   9        0.65        0.72      2.23 o 
   1   1   9        3.12       11.59      2.39 o 
   2   1   9      764.93      846.89     17.11 o 
   3   1   9     1084.68     1190.36     27.99 o 
   4   1   9       48.72       60.00      6.29 o 
   5   1   9      161.13      144.20     13.13 o 
   6   1   9       47.87       44.72      2.23 o 
   7   1   9       47.89       46.93      2.62 o 
   8   1   9        3.62        5.70      1.18 o 
   9   1   9       82.84       90.65      5.27 o 
  10   1   9        6.19        5.55      1.39 o 
 -10   2   9        7.15        7.55      0.92 o 
  -9   2   9       16.43       16.77      1.88 o 
  -8   2   9       23.73       19.62      2.12 o 
  -7   2   9       10.34       11.58      3.09 o 
  -6   2   9      167.87      165.66      5.15 o 
  -5   2   9      134.23      126.35     12.95 o 
  -4   2   9      356.74      367.49     14.01 o 
  -3   2   9      400.03      423.43     19.65 o 
  -2   2   9      315.51      302.14     10.18 o 
  -1   2   9     1097.13     1109.78     18.93 o 
   0   2   9     1531.42     1813.00     33.90 o 
   1   2   9     1095.42     1137.20     19.04 o 
   2   2   9      314.03      319.97      9.90 o 
   3   2   9      400.52      445.26     16.40 o 
   4   2   9      356.18      372.52     15.17 o 
   5   2   9      134.52      143.68     12.82 o 
   6   2   9      167.54      159.79      4.97 o 
   7   2   9       10.49       10.65      1.14 o 
   8   2   9       23.88       20.70      1.88 o 
   9   2   9       16.42       16.33      1.65 o 
  10   2   9        7.09        7.70      1.34 o 
 -10   3   9        8.41       10.42      0.98 o 
  -9   3   9       26.28       27.74      2.52 o 
  -8   3   9       12.72       10.58      1.73 o 
  -7   3   9       36.68       35.45      2.68 o 
  -6   3   9      219.37      221.75      8.94 o 
  -5   3   9      319.80      307.56     20.69 o 
  -4   3   9      329.69      328.10     13.27 o 
  -3   3   9      384.13      379.92     13.88 o 
  -2   3   9      843.60      885.04     23.89 o 
  -1   3   9      518.41      543.96     14.88 o 
   0   3   9       33.78       36.85      3.84 o 
   1   3   9      517.42      550.68     15.34 o 
   2   3   9      842.91      902.14     21.28 o 
   3   3   9      383.12      411.04     13.91 o 
   4   3   9      330.17      342.42     14.88 o 
   5   3   9      321.28      342.87     19.49 o 
   6   3   9      219.23      202.45     10.09 o 
   7   3   9       36.36       30.30      3.06 o 
   8   3   9       12.78       11.32      1.52 o 
   9   3   9       26.36       27.07      1.87 o 
  10   3   9        8.39       10.59      1.46 o 
  -9   4   9        1.01        0.46      1.05 o 
  -8   4   9        0.64        2.19      1.28 o 
  -7   4   9       18.81       22.25      2.21 o 
  -6   4   9       56.98       58.71      3.10 o 
  -5   4   9       39.82       48.14      9.00 o 
  -4   4   9       86.95       90.81     10.82 o 
  -3   4   9      261.96      297.08     11.46 o 
  -2   4   9       22.04       27.92      3.11 o 
  -1   4   9       75.25       65.91      4.36 o 
   0   4   9       17.46       60.35     14.78 o 
   1   4   9       74.08       66.93      5.41 o 
   2   4   9       22.10       27.71      5.74 o 
   3   4   9      263.27      257.44     17.09 o 
   4   4   9       87.17       78.82     14.59 o 
   5   4   9       40.15       39.65      8.31 o 
   6   4   9       57.19       50.01      4.67 o 
   7   4   9       18.64       17.91      2.71 o 
   8   4   9        0.64        0.28      1.43 o 
   9   4   9        1.03        0.85      1.26 o 
  -9   5   9        0.04       -0.13      0.92 o 
  -8   5   9        5.33        4.30      1.36 o 
  -7   5   9       77.22       76.51      3.99 o 
  -6   5   9       81.45       82.45      3.61 o 
  -5   5   9       80.24       76.98      4.52 o 
  -4   5   9        7.54       10.43      5.49 o 
  -3   5   9      111.82      111.34      9.11 o 
  -2   5   9       39.53       48.16      5.05 o 
  -1   5   9       72.33       68.74      5.86 o 
   0   5   9      264.96      242.42     10.58 o 
   1   5   9       73.25       67.41      8.20 o 
   2   5   9       38.60       35.15      6.01 o 
   3   5   9      111.91      103.12     10.92 o 
   4   5   9        7.44        7.98      3.79 o 
   5   5   9       80.22       75.48      2.64 o 
   6   5   9       81.85       75.15      3.41 o 
   7   5   9       77.65       72.79      3.41 o 
   8   5   9        5.28        4.40      1.19 o 
   9   5   9        0.04       -0.34      1.17 o 
  -9   6   9        3.71        4.86      0.80 o 
  -8   6   9        9.88        7.57      1.41 o 
  -7   6   9        8.77        8.87      2.59 o 
  -6   6   9       51.41       48.03      4.82 o 
  -5   6   9      136.13      132.31      6.26 o 
  -4   6   9      133.32      137.64     13.77 o 
  -3   6   9       43.76       39.55      4.90 o 
  -2   6   9       30.46       38.63      4.86 o 
  -1   6   9      174.67      172.44      9.52 o 
   0   6   9       37.59       36.62      6.38 o 
   1   6   9      174.64      189.81     14.00 o 
   2   6   9       30.16       39.59      6.78 o 
   3   6   9       42.99       34.72      6.87 o 
   4   6   9      132.74      131.62     13.14 o 
   5   6   9      135.55      135.87      3.54 o 
   6   6   9       51.59       48.07      2.92 o 
   7   6   9        8.69       10.07      1.86 o 
   8   6   9        9.91        8.34      1.36 o 
   9   6   9        3.74        4.68      1.42 o 
  -9   7   9        6.43        8.84      1.44 o 
  -8   7   9        3.72        3.97      1.72 o 
  -7   7   9       29.90       35.08      3.95 o 
  -6   7   9       13.30       14.12      3.00 o 
  -5   7   9      296.66      284.35      9.33 o 
  -4   7   9      376.35      376.62     10.81 o 
  -3   7   9       30.24       23.43      4.17 o 
  -2   7   9       33.76       32.98      4.56 o 
  -1   7   9      496.95      531.73     17.87 o 
   0   7   9        0.00       -1.28      2.78 o 
   1   7   9      497.15      509.27     24.68 o 
   2   7   9       33.98       27.21      6.45 o 
   3   7   9       30.31       19.00      4.94 o 
   4   7   9      377.46      355.48      6.32 o 
   5   7   9      296.14      263.84      5.17 o 
   6   7   9       13.48       12.30      1.69 o 
   7   7   9       29.77       26.41      2.13 o 
   8   7   9        3.68        4.18      1.51 o 
   9   7   9        6.50        9.03      1.61 o 
  -8   8   9        2.40        3.22      1.36 o 
  -7   8   9       24.69       31.56      3.61 o 
  -6   8   9      124.39      123.01      3.90 o 
  -5   8   9       35.50       33.61      2.60 o 
  -4   8   9        9.25        6.50      1.94 o 
  -3   8   9      135.06      133.60      6.07 o 
  -2   8   9      160.18      146.92      4.41 o 
  -1   8   9       20.92       14.21      3.25 o 
   0   8   9       61.32       66.51      6.32 o 
   1   8   9       21.05       24.65      6.06 o 
   2   8   9      160.17      145.77      6.04 o 
   3   8   9      134.24      128.53      3.53 o 
   4   8   9        9.38        6.29      1.13 o 
   5   8   9       35.37       33.90      2.05 o 
   6   8   9      124.23      124.89      4.59 o 
   7   8   9       24.50       23.03      2.00 o 
   8   8   9        2.42        2.56      1.01 o 
  -7   9   9       21.75       21.90      2.93 o 
  -6   9   9       96.43      101.68      3.41 o 
  -5   9   9      128.36      148.20      5.20 o 
  -4   9   9      174.89      171.08      6.16 o 
  -3   9   9       30.42       26.45      2.29 o 
  -2   9   9      119.71      105.56      3.34 o 
  -1   9   9       61.49       61.28      2.49 o 
   0   9   9       35.80       36.57      1.93 o 
   1   9   9       61.88       52.39      2.78 o 
   2   9   9      119.55      112.69      5.06 o 
   3   9   9       30.25       27.81      3.91 o 
   4   9   9      173.77      170.08      5.38 o 
   5   9   9      128.64      133.01      3.86 o 
   6   9   9       96.51       99.03      3.94 o 
   7   9   9       21.81       20.54      1.83 o 
   8   9   9       17.47       19.46      2.10 o 
  -7  10   9       32.23       39.68      5.79 o 
  -6  10   9       43.59       40.68      2.09 o 
  -5  10   9       30.86       33.00      2.51 o 
  -4  10   9       10.05        9.31      1.73 o 
  -3  10   9       99.40      101.22      3.47 o 
  -2  10   9        8.31        9.11      1.46 o 
  -1  10   9       74.05       75.54      3.27 o 
   0  10   9      329.73      303.36      7.30 o 
   1  10   9       73.82       73.49      3.77 o 
   2  10   9        8.20        9.72      1.42 o 
   3  10   9       99.56       95.57      3.30 o 
   4  10   9        9.96       12.13      1.74 o 
   5  10   9       31.00       31.01      1.65 o 
   6  10   9       43.77       42.66      2.42 o 
   7  10   9       32.21       37.07      2.97 o 
  -6  11   9       11.93       15.48      2.74 o 
  -5  11   9       22.15       22.40      2.39 o 
  -4  11   9       54.14       48.84      2.99 o 
  -3  11   9       11.55       11.73      1.79 o 
  -2  11   9       45.74       41.78      2.31 o 
  -1  11   9       11.63       12.14      1.36 o 
   0  11   9       22.10       17.74      2.73 o 
   1  11   9       11.53       12.15      1.72 o 
   2  11   9       46.31       39.65      2.21 o 
   3  11   9       11.56       11.07      2.20 o 
   4  11   9       53.65       46.15      2.28 o 
   5  11   9       22.08       21.26      1.92 o 
   6  11   9       11.75       13.57      1.99 o 
   7  11   9       10.13        8.44      1.46 o 
  -6  12   9        2.52        4.32      1.48 o 
  -5  12   9        8.02        5.51      1.25 o 
  -4  12   9       12.70       12.65      2.55 o 
  -3  12   9       40.70       36.57      3.61 o 
  -2  12   9       11.71       12.79      2.57 o 
  -1  12   9       26.11       24.92      3.05 o 
   0  12   9       21.32       19.93      2.89 o 
   1  12   9       26.20       26.87      2.26 o 
   2  12   9       11.60       11.52      1.16 o 
   3  12   9       40.28       37.95      2.63 o 
   4  12   9       12.62       13.63      1.35 o 
   5  12   9        8.03        6.58      1.68 o 
   6  12   9        2.50        1.76      0.86 o 
  -5  13   9        0.30       -0.61      1.28 o 
  -4  13   9       10.55       10.32      2.11 o 
  -3  13   9        5.28        5.20      1.96 o 
  -2  13   9       30.71       37.41      3.46 o 
  -1  13   9        3.12        2.95      1.19 o 
   0  13   9       13.54       13.98      1.49 o 
   1  13   9        3.24        3.30      0.81 o 
   2  13   9       30.76       37.66      1.71 o 
   3  13   9        5.30        7.86      1.91 o 
   4  13   9       10.48       12.81      1.14 o 
   5  13   9        0.29        0.01      1.17 o 
  -3  14   9       20.73       18.82      1.27 o 
  -2  14   9       11.90       14.48      1.30 o 
  -1  14   9       14.21       16.80      1.62 o 
   0  14   9        1.65        0.19      0.63 o 
   1  14   9       14.19       17.90      1.13 o 
   2  14   9       11.85       16.23      1.27 o 
   3  14   9       20.72       26.23      1.84 o 
  -1  15   9       32.24       40.46      2.06 o 
   0  15   9       15.48       16.09      1.39 o 
   1  15   9       32.17       39.33      1.55 o 
   0   0  10     1232.82     1332.21     42.39 o 
   1   0  10      104.76       90.18      5.48 o 
   2   0  10      402.12      343.13     10.60 o 
   3   0  10      584.30      578.32     27.21 o 
   4   0  10      126.44      141.37     17.18 o 
   5   0  10       22.76       14.27      5.10 o 
   6   0  10      152.24      141.59      4.37 o 
   7   0  10       96.64       97.07      3.36 o 
   8   0  10       63.72       73.34      2.97 o 
   9   0  10       67.89       72.37      9.66 o 
  10   0  10        4.30        4.06      1.31 o 
 -10   1  10        8.20       10.17      1.62 o 
  -9   1  10        3.03        4.09      1.08 o 
  -8   1  10        2.23        3.79      1.53 o 
  -7   1  10       12.89       13.75      1.91 o 
  -6   1  10       55.94       50.61      4.06 o 
  -5   1  10       12.81       17.91      5.87 o 
  -4   1  10       34.22       37.44      5.03 o 
  -3   1  10       25.13       33.50      6.31 o 
  -2   1  10      837.08      879.20     24.80 o 
  -1   1  10      910.23      937.18     19.16 o 
   0   1  10      796.85      896.60     17.69 o 
   1   1  10      909.73      935.26     15.87 o 
   2   1  10      839.09      872.18     25.71 o 
   3   1  10       25.14       24.72      6.71 o 
   4   1  10       34.16       35.87      5.07 o 
   5   1  10       12.89       11.82      4.49 o 
   6   1  10       55.87       52.31      2.61 o 
   7   1  10       12.82       10.55      1.17 o 
   8   1  10        2.20        2.44      0.89 o 
  10   1  10        8.19        8.84      1.55 o 
  -9   2  10        3.25        5.14      1.10 o 
  -8   2  10        2.92        2.13      1.38 o 
  -7   2  10      128.74      125.48      4.93 o 
  -6   2  10        0.47        0.25      1.24 o 
  -5   2  10        2.80        7.39      4.37 o 
  -4   2  10       14.26       14.32      3.17 o 
  -3   2  10       53.67       64.23      6.16 o 
  -2   2  10     1351.18     1473.43     31.42 o 
  -1   2  10      571.35      559.03     12.81 o 
   0   2  10       50.54       55.82      3.52 o 
   1   2  10      570.66      558.22     11.80 o 
   2   2  10     1346.80     1450.48     21.67 o 
   3   2  10       53.54       65.06      9.61 o 
   4   2  10       14.34       18.91      5.91 o 
   5   2  10        2.71       -3.53      3.95 o 
   6   2  10        0.45        0.16      0.74 o 
   7   2  10      128.17      128.11      5.03 o 
   8   2  10        2.99        1.25      1.06 o 
   9   2  10        3.25        1.66      0.89 o 
  -9   3  10        2.69        0.55      1.07 o 
  -8   3  10       14.84       18.74      2.10 o 
  -7   3  10       67.12       61.45      3.47 o 
  -6   3  10       13.89       17.42      1.92 o 
  -5   3  10      125.25      130.68     10.80 o 
  -4   3  10      203.85      182.77     10.26 o 
  -3   3  10      420.22      422.18     26.76 o 
  -2   3  10      519.57      564.76     20.42 o 
  -1   3  10      352.85      385.48     10.05 o 
   0   3  10     1768.01     1838.62     40.73 o 
   1   3  10      352.52      366.45     11.63 o 
   2   3  10      519.97      578.81     23.97 o 
   3   3  10      419.23      434.59     18.26 o 
   4   3  10      204.03      207.78     12.72 o 
   5   3  10      125.47      122.72     10.88 o 
   6   3  10       13.85       14.12      1.22 o 
   7   3  10       66.94       57.72      3.73 o 
   8   3  10       14.79       15.04      1.66 o 
   9   3  10        2.71        0.99      1.03 o 
  -9   4  10        2.13        1.82      0.82 o 
  -8   4  10        1.84        2.10      1.23 o 
  -7   4  10       12.42       11.80      1.86 o 
  -6   4  10       46.91       45.48      2.79 o 
  -5   4  10      104.52      104.93      4.05 o 
  -4   4  10        6.70       13.36      6.06 o 
  -3   4  10       78.88       67.85      6.40 o 
  -2   4  10      100.51       94.09      5.21 o 
  -1   4  10      154.11      158.23      9.25 o 
   0   4  10      114.61      104.82      6.88 o 
   1   4  10      154.40      157.07      8.52 o 
   2   4  10       99.39       85.54      6.36 o 
   3   4  10       78.75       65.25      8.34 o 
   4   4  10        6.77        0.42      4.29 o 
   5   4  10      103.96       97.53      3.05 o 
   6   4  10       47.01       45.77      8.19 o 
   7   4  10       12.53       12.01      2.34 o 
   8   4  10        1.90        2.02      1.51 o 
   9   4  10        2.15        3.20      1.31 o 
  -9   5  10       25.26       24.58      1.41 o 
  -8   5  10       11.48        9.36      1.25 o 
  -7   5  10        6.36        6.15      1.53 o 
  -6   5  10       29.49       32.09      4.07 o 
  -5   5  10       40.94       37.47      2.60 o 
  -4   5  10      209.85      198.19     16.78 o 
  -3   5  10       63.59       58.69      4.84 o 
  -2   5  10      316.61      300.00     10.46 o 
  -1   5  10      443.36      447.08     12.68 o 
   0   5  10      107.00      112.58      7.44 o 
   1   5  10      443.12      444.45     21.66 o 
   2   5  10      314.45      278.96     17.75 o 
   3   5  10       63.25       64.35      8.99 o 
   4   5  10      209.20      207.18     16.58 o 
   5   5  10       41.04       39.58      2.46 o 
   6   5  10       29.56       30.68      2.56 o 
   7   5  10        6.34        5.80      1.95 o 
   8   5  10       11.53       10.56      1.98 o 
   9   5  10       25.18       25.01      2.41 o 
  -9   6  10        2.27        2.74      0.84 o 
  -8   6  10       11.07       10.32      1.50 o 
  -7   6  10        4.29        1.15      1.39 o 
  -6   6  10       62.68       61.94      2.74 o 
  -5   6  10       71.81       71.95      3.26 o 
  -4   6  10       32.81       26.97      3.08 o 
  -3   6  10      102.63       91.84      7.48 o 
  -2   6  10       43.23       50.62      5.75 o 
  -1   6  10       48.44       51.89      5.54 o 
   0   6  10      576.70      579.44     25.76 o 
   1   6  10       48.62       46.90      7.44 o 
   2   6  10       42.90       38.25      7.00 o 
   3   6  10      102.29       92.76     11.12 o 
   4   6  10       33.23       27.92      1.65 o 
   5   6  10       71.99       72.27      2.69 o 
   6   6  10       62.91       63.17      3.66 o 
   7   6  10        4.31        2.30      1.13 o 
   8   6  10       10.90       10.87      2.06 o 
   9   6  10        2.27        0.13      1.04 o 
  -8   7  10        2.50        5.25      1.93 o 
  -7   7  10        2.98        2.23      1.23 o 
  -6   7  10        9.10        8.64      1.68 o 
  -5   7  10       38.97       39.91      3.98 o 
  -4   7  10       32.62       29.56      3.11 o 
  -3   7  10      490.14      468.79     10.91 o 
  -2   7  10        2.55        4.94      2.99 o 
  -1   7  10      354.55      337.72     15.57 o 
   0   7  10       66.86       70.78      9.10 o 
   1   7  10      353.75      340.69     20.44 o 
   2   7  10        2.40       -2.38      3.85 o 
   3   7  10      489.81      457.34      7.26 o 
   4   7  10       32.18       32.14      1.85 o 
   5   7  10       38.99       36.61      2.38 o 
   6   7  10        9.08        6.32      1.53 o 
   7   7  10        3.00        2.57      1.09 o 
   8   7  10        2.47        3.16      1.21 o 
  -8   8  10        5.41        3.85      1.44 o 
  -7   8  10        4.26        6.46      1.90 o 
  -6   8  10      115.35      123.11      4.35 o 
  -5   8  10       98.72      114.57      4.66 o 
  -4   8  10        2.87        6.09      2.49 o 
  -3   8  10        0.99        3.37      2.88 o 
  -2   8  10      277.59      283.46      5.46 o 
  -1   8  10      194.78      195.55      4.35 o 
   0   8  10        3.38       -1.69      1.69 o 
   1   8  10      194.74      169.64      6.75 o 
   2   8  10      277.58      268.32      6.48 o 
   3   8  10        0.95        1.30      0.77 o 
   4   8  10        2.71        5.06      1.74 o 
   5   8  10       98.11      104.83      3.44 o 
   6   8  10      116.09      113.94      9.60 o 
   7   8  10        4.21        3.51      1.57 o 
   8   8  10        5.52        6.23      1.22 o 
  -7   9  10       36.26       32.64      3.30 o 
  -6   9  10       63.35       72.01      2.84 o 
  -5   9  10       14.24       13.44      1.88 o 
  -4   9  10      232.50      221.20      9.77 o 
  -3   9  10       81.55       79.96      3.09 o 
  -2   9  10        3.87        2.89      0.92 o 
  -1   9  10      109.79       98.15      3.24 o 
   0   9  10      532.62      541.11      9.05 o 
   1   9  10      109.57       97.71      3.16 o 
   2   9  10        3.75        2.08      1.19 o 
   3   9  10       81.54       77.64      2.85 o 
   4   9  10      232.14      212.43      6.26 o 
   5   9  10       14.24       12.83      1.45 o 
   6   9  10       63.27       59.57      4.18 o 
   7   9  10       36.46       33.03      2.09 o 
   8   9  10        1.76        1.58      1.09 o 
  -7  10  10        2.76        7.54      2.10 o 
  -6  10  10       23.99       32.60      1.85 o 
  -5  10  10      112.23      114.24      3.72 o 
  -4  10  10      112.51      109.26      4.53 o 
  -3  10  10      121.13      134.10      4.03 o 
  -2  10  10      293.28      282.07      7.66 o 
  -1  10  10       11.36       11.95      1.37 o 
   0  10  10        0.00       -0.22      0.95 o 
   1  10  10       11.36       11.05      1.57 o 
   2  10  10      293.99      281.20      7.99 o 
   3  10  10      121.77      124.25      3.78 o 
   4  10  10      111.82      112.20      4.35 o 
   5  10  10      112.28      113.81      3.39 o 
   6  10  10       23.87       29.77      2.31 o 
   7  10  10        2.68        3.05      1.30 o 
  -6  11  10        0.89        2.34      1.14 o 
  -5  11  10        0.05       -0.26      0.99 o 
  -4  11  10        1.11        0.51      1.22 o 
  -3  11  10       50.23       49.84      3.10 o 
  -2  11  10       90.65       86.48      3.23 o 
  -1  11  10       38.94       43.44      2.34 o 
   0  11  10      178.86      162.95      5.50 o 
   1  11  10       39.28       38.41      2.90 o 
   2  11  10       90.43       86.46      4.26 o 
   3  11  10       50.43       50.91      3.28 o 
   4  11  10        1.10        1.82      1.22 o 
   5  11  10        0.05       -1.06      1.08 o 
   6  11  10        0.90        0.36      0.98 o 
  -5  12  10        3.32        3.46      1.81 o 
  -4  12  10       24.04       22.79      2.90 o 
  -3  12  10       15.34       14.68      2.70 o 
  -2  12  10       14.98       18.09      2.80 o 
  -1  12  10        1.04        3.18      1.85 o 
   0  12  10       38.81       37.79      3.60 o 
   1  12  10        0.99        0.80      2.41 o 
   2  12  10       14.85       16.57      2.24 o 
   3  12  10       15.14       16.62      1.49 o 
   4  12  10       23.91       25.21      1.62 o 
   5  12  10        3.29        3.01      1.26 o 
  -4  13  10        8.88       12.29      1.54 o 
  -3  13  10       12.99       12.40      2.23 o 
  -2  13  10       12.97       14.63      2.35 o 
  -1  13  10       30.52       35.77      4.60 o 
   0  13  10        0.74        1.85      0.87 o 
   1  13  10       30.64       33.56      1.62 o 
   2  13  10       13.02       12.11      1.27 o 
   3  13  10       13.02       12.98      1.21 o 
   4  13  10        8.88       11.91      2.04 o 
  -3  14  10        2.34        0.75      0.75 o 
  -2  14  10        1.96        4.60      0.83 o 
  -1  14  10        5.57        5.97      1.12 o 
   0  14  10        5.97        7.54      1.00 o 
   1  14  10        5.66        5.64      0.77 o 
   2  14  10        1.96        5.64      0.88 o 
   3  14  10        2.41        1.71      1.43 o 
   1   0  11       53.61       52.97      3.71 o 
   2   0  11      252.13      249.95     11.23 o 
   3   0  11        3.12       -0.57      3.47 o 
   4   0  11        3.60        2.14      2.64 o 
   5   0  11      193.26      197.66      5.67 o 
   6   0  11      244.93      236.01      5.45 o 
   7   0  11        1.13        3.00      0.92 o 
   8   0  11        6.41        3.30      1.08 o 
   9   0  11        0.00        0.09      1.04 o 
  -9   1  11        6.38        5.56      1.25 o 
  -8   1  11       27.68       32.30      2.08 o 
  -7   1  11       16.66       22.21      2.31 o 
  -6   1  11       46.87       50.72      2.93 o 
  -5   1  11       11.12        9.46      1.48 o 
  -4   1  11       67.62       64.74      6.40 o 
  -3   1  11       52.67       66.82      6.32 o 
  -2   1  11      216.75      207.03     10.06 o 
  -1   1  11      709.06      695.79     16.67 o 
   0   1  11       83.13       99.31     11.14 o 
   1   1  11      709.94      733.57     14.20 o 
   2   1  11      214.66      204.68      7.23 o 
   3   1  11       52.71       58.01      9.10 o 
   4   1  11       68.60       68.09      6.60 o 
   5   1  11       11.05        9.87      1.22 o 
   6   1  11       46.88       48.57      2.09 o 
   7   1  11       16.46       16.79      1.36 o 
   8   1  11       27.50       29.48      1.59 o 
   9   1  11        6.32        6.06      1.76 o 
  -9   2  11        6.93        7.11      0.94 o 
  -8   2  11       16.60       16.01      2.01 o 
  -7   2  11      108.73      117.04      4.76 o 
  -6   2  11       11.61       11.10      2.89 o 
  -5   2  11       19.30       20.67      1.93 o 
  -4   2  11      148.04      142.68      9.36 o 
  -3   2  11       11.80       10.55      3.89 o 
  -2   2  11      837.09      871.20     24.59 o 
  -1   2  11      263.23      260.47     10.14 o 
   0   2  11      395.57      477.79     13.12 o 
   1   2  11      263.92      274.71     11.20 o 
   2   2  11      837.18      866.66     16.11 o 
   3   2  11       11.78       12.41      3.28 o 
   4   2  11      147.71      158.36     10.04 o 
   5   2  11       19.29       19.90      1.54 o 
   6   2  11       11.68       11.63      1.14 o 
   7   2  11      108.66      105.87      3.04 o 
   8   2  11       16.54       16.72      1.40 o 
   9   2  11        6.82        7.12      1.62 o 
  -9   3  11        7.70       10.55      1.02 o 
  -8   3  11       35.13       33.67      2.56 o 
  -7   3  11       29.91       32.99      2.72 o 
  -6   3  11       30.98       31.53      2.49 o 
  -5   3  11       66.71       63.15      3.10 o 
  -4   3  11       11.32       17.58      3.79 o 
  -3   3  11      252.94      261.96     23.00 o 
  -2   3  11      207.61      220.78      9.66 o 
  -1   3  11      325.27      357.19      9.94 o 
   0   3  11      391.85      427.32     12.89 o 
   1   3  11      325.11      348.20     12.89 o 
   2   3  11      206.46      226.57      9.54 o 
   3   3  11      252.90      277.30     16.51 o 
   4   3  11       11.33       13.65      4.30 o 
   5   3  11       66.39       62.22      1.93 o 
   6   3  11       30.86       31.57      1.80 o 
   7   3  11       29.70       31.67      1.92 o 
   8   3  11       35.24       32.32      2.16 o 
   9   3  11        7.77        9.60      1.17 o 
  -9   4  11        2.59        1.95      0.86 o 
  -8   4  11        4.12        3.12      0.98 o 
  -7   4  11       14.51       14.02      1.92 o 
  -6   4  11       86.28       98.37      4.27 o 
  -5   4  11       36.07       38.56      2.65 o 
  -4   4  11       39.47       33.97      7.97 o 
  -3   4  11      202.12      180.18     10.46 o 
  -2   4  11      102.72      110.21      7.22 o 
  -1   4  11       85.31       89.71      5.21 o 
   0   4  11      117.31      122.89      7.01 o 
   1   4  11       85.11       90.95      6.28 o 
   2   4  11      103.22      113.10      7.05 o 
   3   4  11      201.67      196.85     12.86 o 
   4   4  11       39.91       36.05      7.52 o 
   5   4  11       36.07       35.03      2.02 o 
   6   4  11       86.42       76.59      3.60 o 
   7   4  11       14.53       14.47      2.46 o 
   8   4  11        4.03        4.75      1.66 o 
   9   4  11        2.60        1.53      0.98 o 
  -9   5  11        3.40        4.49      1.29 o 
  -8   5  11        3.97        1.88      0.87 o 
  -7   5  11       10.99       10.18      2.16 o 
  -6   5  11       41.83       40.45      2.83 o 
  -5   5  11      120.73      119.35      3.67 o 
  -4   5  11       68.12       71.90      4.39 o 
  -3   5  11       21.67       21.39      4.23 o 
  -2   5  11      132.76      141.33     10.88 o 
  -1   5  11       98.38       92.67      5.84 o 
   0   5  11       17.27       16.31      3.35 o 
   1   5  11       97.03      104.00     10.45 o 
   2   5  11      131.58      128.83     12.47 o 
   3   5  11       21.83       18.76      5.36 o 
   4   5  11       68.14       62.56      4.53 o 
   5   5  11      121.49       99.89      6.31 o 
   6   5  11       41.74       43.76      2.81 o 
   7   5  11       11.01        7.79      2.00 o 
   8   5  11        3.91        6.31      1.77 o 
   9   5  11        3.42        2.84      1.19 o 
  -8   6  11        0.04        0.47      0.98 o 
  -7   6  11        3.23        3.99      1.28 o 
  -6   6  11       33.74       30.59      2.03 o 
  -5   6  11      165.27      166.70      4.39 o 
  -4   6  11       56.09       55.38     10.91 o 
  -3   6  11      257.22      235.48      8.17 o 
  -2   6  11       34.30       36.97      4.98 o 
  -1   6  11       75.57       67.96      6.34 o 
   0   6  11        9.70       16.61      4.67 o 
   1   6  11       75.38       67.49      8.93 o 
   2   6  11       34.25       47.63      7.99 o 
   3   6  11      257.32      218.63      6.03 o 
   4   6  11       55.66       53.38      2.77 o 
   5   6  11      164.74      162.08      5.01 o 
   6   6  11       33.75       30.44      3.00 o 
   7   6  11        3.30        3.82      1.87 o 
   8   6  11        0.04       -0.73      1.28 o 
  -8   7  11       22.34       26.63      2.90 o 
  -7   7  11       12.08       11.22      1.61 o 
  -6   7  11       44.32       41.33      3.46 o 
  -5   7  11       16.80       17.13      3.00 o 
  -4   7  11       77.08       64.15      4.42 o 
  -3   7  11      200.03      192.38      6.69 o 
  -2   7  11       39.99       37.29      2.98 o 
  -1   7  11      231.21      205.96     11.47 o 
   0   7  11       69.51       69.38      6.77 o 
   1   7  11      232.67      225.02     16.80 o 
   2   7  11       40.33       38.37      2.35 o 
   3   7  11      200.10      183.95      3.73 o 
   4   7  11       76.91       70.78      2.95 o 
   5   7  11       17.10       15.03      3.67 o 
   6   7  11       44.42       40.74      2.67 o 
   7   7  11       12.00       11.20      1.45 o 
   8   7  11       22.23       22.26      2.39 o 
  -8   8  11       19.16       20.56      2.21 o 
  -7   8  11       27.37       27.56      2.07 o 
  -6   8  11        6.20        8.43      1.43 o 
  -5   8  11       85.15       81.10      9.38 o 
  -4   8  11      103.55       99.01      6.06 o 
  -3   8  11      573.60      551.06     16.02 o 
  -2   8  11      188.01      189.30      4.42 o 
  -1   8  11      160.03      144.40      4.16 o 
   0   8  11        3.11        4.00      0.92 o 
   1   8  11      161.13      134.70      4.49 o 
   2   8  11      187.67      169.33      5.82 o 
   3   8  11      572.68      541.07      8.44 o 
   4   8  11      103.19       94.80      3.24 o 
   5   8  11       85.14       73.56      3.52 o 
   6   8  11        6.20        6.78      1.39 o 
   7   8  11       27.18       23.82      1.80 o 
   8   8  11       19.06       19.01      2.09 o 
  -7   9  11        2.74        2.95      0.97 o 
  -6   9  11       15.07       15.50      1.84 o 
  -5   9  11       56.64       55.87      2.72 o 
  -4   9  11       43.81       47.02      3.10 o 
  -3   9  11      136.40      144.79      4.19 o 
  -2   9  11      178.39      172.25      4.43 o 
  -1   9  11      197.71      188.53      4.62 o 
   0   9  11      312.15      293.20      5.85 o 
   1   9  11      198.05      180.88      5.42 o 
   2   9  11      178.03      168.67      5.18 o 
   3   9  11      136.80      136.58      3.99 o 
   4   9  11       43.49       44.88      2.25 o 
   5   9  11       56.92       55.50      2.98 o 
   6   9  11       15.12       16.18      2.34 o 
   7   9  11        2.72        3.42      1.62 o 
  -7  10  11       12.72       13.31      1.91 o 
  -6  10  11       30.37       28.87      1.73 o 
  -5  10  11       24.51       22.69      1.81 o 
  -4  10  11      110.27      111.58      5.68 o 
  -3  10  11       86.81       96.76      3.38 o 
  -2  10  11      134.39      140.27      4.18 o 
  -1  10  11      208.07      214.05      5.21 o 
   0  10  11      277.36      257.55      7.94 o 
   1  10  11      207.91      203.86      6.91 o 
   2  10  11      134.46      132.70      3.98 o 
   3  10  11       86.68       89.84      3.37 o 
   4  10  11      110.50      109.45      4.26 o 
   5  10  11       24.52       23.29      1.56 o 
   6  10  11       30.33       31.55      2.77 o 
   7  10  11       12.96       13.79      1.66 o 
  -6  11  11        0.06        3.81      1.14 o 
  -5  11  11       11.83       12.76      1.36 o 
  -4  11  11        0.98        1.66      1.62 o 
  -3  11  11        3.14        1.02      1.24 o 
  -2  11  11       19.68       21.45      1.75 o 
  -1  11  11       16.67       12.65      1.40 o 
   0  11  11       25.11       24.03      2.28 o 
   1  11  11       16.82       13.04      1.86 o 
   2  11  11       19.86       15.20      1.52 o 
   3  11  11        3.11        1.15      1.17 o 
   4  11  11        1.01       -0.18      0.93 o 
   5  11  11       11.74       13.19      2.54 o 
   6  11  11        0.06        0.56      2.70 o 
  -5  12  11        2.86        4.45      1.53 o 
  -4  12  11       23.42       24.72      2.92 o 
  -3  12  11        0.22        0.90      1.79 o 
  -2  12  11       20.21       21.93      2.81 o 
  -1  12  11       10.72        9.65      1.57 o 
   0  12  11      109.71       99.03      5.57 o 
   1  12  11       10.85       11.84      1.56 o 
   2  12  11       20.16       20.36      2.00 o 
   3  12  11        0.22        0.84      0.95 o 
   4  12  11       23.58       24.14      1.54 o 
   5  12  11        2.89        2.35      1.27 o 
  -4  13  11        0.20        0.93      1.94 o 
  -3  13  11        1.52        4.72      1.80 o 
  -2  13  11        4.59        4.69      1.14 o 
  -1  13  11        3.54        3.95      1.30 o 
   0  13  11        5.30        4.97      0.89 o 
   1  13  11        3.52        4.48      0.93 o 
   2  13  11        4.53        3.18      0.92 o 
   3  13  11        1.50        0.59      0.78 o 
   4  13  11        0.20       -0.70      0.77 o 
  -2  14  11        3.22        5.50      1.12 o 
  -1  14  11        2.42        2.62      0.85 o 
   0  14  11       15.23       22.85      1.34 o 
   1  14  11        2.42        3.23      0.63 o 
   2  14  11        3.24        4.22      0.73 o 
   0   0  12       22.53       19.39      5.76 o 
   1   0  12       64.56       46.53      6.64 o 
   2   0  12     1284.15     1321.95     32.25 o 
   3   0  12      339.92      350.33     22.10 o 
   4   0  12      111.56      115.13     13.41 o 
   5   0  12       10.71       13.31      1.23 o 
   6   0  12        2.18        4.22      0.88 o 
   7   0  12       13.15       10.88      1.07 o 
   8   0  12       39.49       37.70      2.41 o 
   9   0  12        3.15        4.21      1.06 o 
  -9   1  12        6.66        8.18      1.31 o 
  -8   1  12        6.74        6.93      1.04 o 
  -7   1  12       22.58       21.47      1.62 o 
  -6   1  12      257.35      255.76      6.71 o 
  -5   1  12       14.93       15.75      1.49 o 
  -4   1  12       26.35       17.39      5.00 o 
  -3   1  12       26.93       26.04      5.00 o 
  -2   1  12      231.09      240.35      9.71 o 
  -1   1  12       61.57       84.02      5.83 o 
   0   1  12       20.20       30.74      3.55 o 
   1   1  12       61.44       76.90      6.45 o 
   2   1  12      231.89      236.25      9.58 o 
   3   1  12       27.20       26.20      5.14 o 
   4   1  12       26.45       23.27      4.37 o 
   5   1  12       14.67       17.30      1.52 o 
   6   1  12      257.88      245.76      4.19 o 
   7   1  12       22.57       21.59      1.46 o 
   8   1  12        6.91        5.77      0.94 o 
   9   1  12        6.61        5.73      1.04 o 
  -9   2  12       14.16       18.91      1.38 o 
  -8   2  12        1.00        0.96      0.89 o 
  -7   2  12       22.12       21.61      1.84 o 
  -6   2  12        5.06        6.01      1.24 o 
  -5   2  12       78.87       79.03      2.93 o 
  -4   2  12       58.75       64.57      9.75 o 
  -3   2  12      178.62      173.44     12.17 o 
  -2   2  12      245.23      242.38     10.01 o 
  -1   2  12      312.07      334.39     11.90 o 
   0   2  12       17.05       21.65      3.11 o 
   1   2  12      310.65      331.23     11.34 o 
   2   2  12      244.10      242.30     12.55 o 
   3   2  12      178.29      186.30      8.93 o 
   4   2  12       59.00       62.67      6.47 o 
   5   2  12       78.66       74.82      4.04 o 
   6   2  12        5.14        4.79      0.92 o 
   7   2  12       22.07       20.22      1.42 o 
   8   2  12        0.98        2.24      0.93 o 
   9   2  12       14.29       14.48      1.83 o 
  -9   3  12        4.60        7.09      1.45 o 
  -8   3  12       30.47       34.62      1.75 o 
  -7   3  12        6.68        6.39      1.50 o 
  -6   3  12      140.82      146.39      4.26 o 
  -5   3  12       29.35       31.00      2.41 o 
  -4   3  12      135.04      139.45      4.69 o 
  -3   3  12       20.26       22.62      4.40 o 
  -2   3  12      112.63      108.22      8.29 o 
  -1   3  12      428.87      470.53     17.06 o 
   0   3  12      434.33      444.47     13.50 o 
   1   3  12      429.37      480.43     16.85 o 
   2   3  12      112.53      103.27      7.67 o 
   3   3  12       20.06       22.36      6.62 o 
   4   3  12      135.52      113.47      5.56 o 
   5   3  12       29.47       28.18      1.73 o 
   6   3  12      140.82      130.24      4.28 o 
   7   3  12        6.69        4.74      1.00 o 
   8   3  12       30.28       34.08      2.39 o 
   9   3  12        4.48        4.52      0.83 o 
  -9   4  12        4.94        6.38      1.27 o 
  -8   4  12        6.32       10.41      2.40 o 
  -7   4  12       17.58       15.74      1.56 o 
  -6   4  12       34.70       35.47      2.15 o 
  -5   4  12       12.11       11.12      1.42 o 
  -4   4  12       39.20       39.39      2.47 o 
  -3   4  12      229.50      236.70     18.20 o 
  -2   4  12       56.57       49.60      6.75 o 
  -1   4  12      268.73      289.19     10.32 o 
   0   4  12      346.76      357.34     12.59 o 
   1   4  12      270.71      289.67     12.40 o 
   2   4  12       56.17       56.75      5.21 o 
   3   4  12      229.36      202.60     16.07 o 
   4   4  12       39.09       35.46      3.18 o 
   5   4  12       12.30        9.87      1.21 o 
   6   4  12       34.82       29.10      7.05 o 
   7   4  12       17.55       13.28      2.40 o 
   8   4  12        6.25        6.81      1.81 o 
   9   4  12        4.87        4.45      0.83 o 
  -8   5  12        6.72       10.90      3.47 o 
  -7   5  12       37.70       41.03      2.80 o 
  -6   5  12       29.32       23.42      2.70 o 
  -5   5  12      130.63      131.69      4.44 o 
  -4   5  12      157.89      157.95      6.60 o 
  -3   5  12      174.91      172.46      9.53 o 
  -2   5  12       24.01       21.43      6.02 o 
  -1   5  12      253.62      240.32      9.11 o 
   0   5  12       89.14       85.58      6.44 o 
   1   5  12      253.79      250.03     14.37 o 
   2   5  12       24.15       24.23      5.42 o 
   3   5  12      174.22      161.22      6.39 o 
   4   5  12      156.95      151.37      4.69 o 
   5   5  12      129.86      118.29      7.36 o 
   6   5  12       29.32       26.36      3.18 o 
   7   5  12       37.87       40.74      3.77 o 
   8   5  12        6.62        6.72      1.81 o 
  -8   6  12       27.42       28.39      3.33 o 
  -7   6  12       47.78       48.61      4.23 o 
  -6   6  12       37.01       32.82      2.63 o 
  -5   6  12       39.64       40.53      2.31 o 
  -4   6  12       45.42       44.55      2.76 o 
  -3   6  12       97.16       93.39      5.12 o 
  -2   6  12      204.48      198.56      5.14 o 
  -1   6  12      234.89      226.34     12.00 o 
   0   6  12       98.08       99.15     10.89 o 
   1   6  12      233.30      209.49     16.09 o 
   2   6  12      203.82      190.31      7.04 o 
   3   6  12       97.52       95.42      3.28 o 
   4   6  12       45.35       43.03      3.31 o 
   5   6  12       39.89       40.64      2.71 o 
   6   6  12       36.76       33.52      3.56 o 
   7   6  12       47.50       47.59      3.84 o 
   8   6  12       27.43       28.79      2.72 o 
  -8   7  12        0.76        1.18      0.95 o 
  -7   7  12       16.20       18.37      1.90 o 
  -6   7  12       56.25       64.05      6.83 o 
  -5   7  12       18.87       17.07      2.24 o 
  -4   7  12       17.55       20.76      3.23 o 
  -3   7  12      228.42      214.91      8.06 o 
  -2   7  12       85.12       87.48      3.44 o 
  -1   7  12      210.32      215.10      5.49 o 
   0   7  12      164.82      160.78      4.07 o 
   1   7  12      209.14      197.50      5.49 o 
   2   7  12       84.82       79.84      3.44 o 
   3   7  12      228.69      208.78      4.17 o 
   4   7  12       17.33       15.58      1.80 o 
   5   7  12       19.01       18.31      1.96 o 
   6   7  12       56.17       60.20      4.33 o 
   7   7  12       15.95       16.48      2.48 o 
   8   7  12        0.73        0.44      1.15 o 
  -7   8  12       17.67       19.84      1.77 o 
  -6   8  12        7.74       12.04      1.42 o 
  -5   8  12        2.26        5.59      1.48 o 
  -4   8  12       48.06       45.89      4.37 o 
  -3   8  12       36.90       35.61      3.73 o 
  -2   8  12      201.09      193.90      4.53 o 
  -1   8  12      386.21      377.32      6.56 o 
   0   8  12       48.63       58.66      3.08 o 
   1   8  12      387.42      346.63      8.37 o 
   2   8  12      201.75      177.73      5.33 o 
   3   8  12       36.51       34.47      2.14 o 
   4   8  12       47.94       47.55      2.29 o 
   5   8  12        2.24        1.65      1.12 o 
   6   8  12        7.76        8.96      2.25 o 
   7   8  12       17.75       22.03      2.51 o 
  -7   9  12       14.86       13.48      1.20 o 
  -6   9  12       32.65       34.05      1.93 o 
  -5   9  12       77.88       84.23      3.21 o 
  -4   9  12       16.12       16.79      2.08 o 
  -3   9  12      229.05      226.15      5.34 o 
  -2   9  12      313.49      303.24      6.40 o 
  -1   9  12      362.11      355.06      7.01 o 
   0   9  12      108.86      116.58      3.53 o 
   1   9  12      362.49      332.52      8.24 o 
   2   9  12      312.94      285.52      7.42 o 
   3   9  12      228.58      215.50      8.16 o 
   4   9  12       16.28       17.33      1.93 o 
   5   9  12       77.61       80.35      4.11 o 
   6   9  12       32.60       29.57      1.97 o 
   7   9  12       15.06       12.45      1.20 o 
  -6  10  12       29.49       39.39      2.14 o 
  -5  10  12       48.31       52.41      2.48 o 
  -4  10  12       20.18       24.27      2.29 o 
  -3  10  12      192.99      190.40      7.27 o 
  -2  10  12      135.53      138.90      4.10 o 
  -1  10  12       38.82       36.64      2.18 o 
   0  10  12      148.77      154.36      3.70 o 
   1  10  12       39.06       35.45      2.62 o 
   2  10  12      135.05      131.69      3.93 o 
   3  10  12      193.16      185.63      4.60 o 
   4  10  12       20.30       22.77      2.01 o 
   5  10  12       48.56       50.97      2.11 o 
   6  10  12       29.52       34.86      1.87 o 
  -5  11  12        9.31       12.77      1.31 o 
  -4  11  12       73.38       77.93      5.97 o 
  -3  11  12        1.09        2.09      1.83 o 
  -2  11  12       28.50       31.03      1.95 o 
  -1  11  12       33.89       34.78      2.05 o 
   0  11  12       19.44       15.52      1.89 o 
   1  11  12       33.95       32.47      2.55 o 
   2  11  12       28.53       27.51      2.87 o 
   3  11  12        1.08        0.76      1.14 o 
   4  11  12       73.97       79.25      2.75 o 
   5  11  12        9.34       13.80      1.46 o 
  -5  12  12       22.09       24.95      2.99 o 
  -4  12  12        6.70       10.22      3.06 o 
  -3  12  12        7.38       14.49      2.54 o 
  -2  12  12       22.47       21.54      2.85 o 
  -1  12  12       21.26       27.14      2.36 o 
   0  12  12        3.08        4.14      1.31 o 
   1  12  12       21.32       25.44      1.64 o 
   2  12  12       22.25       19.12      2.57 o 
   3  12  12        7.31        7.21      1.02 o 
   4  12  12        6.61        8.18      2.82 o 
   5  12  12       22.01       25.74      2.23 o 
  -3  13  12       12.59       16.24      2.74 o 
  -2  13  12        7.27        8.19      2.82 o 
  -1  13  12        5.78        9.37      3.32 o 
   0  13  12       14.13       17.48      1.14 o 
   1  13  12        5.82        7.71      1.02 o 
   2  13  12        7.24        8.07      1.17 o 
   3  13  12       12.58       15.72      1.15 o 
  -1  14  12        6.86        9.22      0.91 o 
   0  14  12        2.45        3.88      0.74 o 
   1  14  12        6.87        9.05      0.85 o 
   1   0  13      204.22      180.74      8.58 o 
   2   0  13      293.88      261.19     10.24 o 
   3   0  13      124.08      108.32     12.22 o 
   4   0  13       79.36       83.88      3.47 o 
   5   0  13       28.89       31.75      2.05 o 
   6   0  13      172.59      173.38      4.00 o 
   7   0  13        3.41        4.60      0.92 o 
   8   0  13        8.20        8.17      1.19 o 
   9   0  13        1.70        0.89      0.89 o 
  -9   1  13        0.34       -0.03      1.19 o 
  -8   1  13       11.01       13.74      1.45 o 
  -7   1  13        9.72        9.92      1.42 o 
  -6   1  13       18.27       18.39      1.75 o 
  -5   1  13        9.11        9.97      1.43 o 
  -4   1  13       21.77       22.11      2.30 o 
  -3   1  13      146.18      153.83     14.35 o 
  -2   1  13      409.40      410.16     16.41 o 
  -1   1  13        6.95        4.89      2.50 o 
   0   1  13        3.48        7.03      3.19 o 
   1   1  13        6.89        9.01      2.67 o 
   2   1  13      408.73      434.79     12.06 o 
   3   1  13      145.02      150.57      9.67 o 
   4   1  13       21.80       22.45      2.00 o 
   5   1  13        9.30        9.48      1.25 o 
   6   1  13       18.27       15.95      1.35 o 
   7   1  13        9.72       11.64      1.33 o 
   8   1  13       10.94       10.90      1.14 o 
   9   1  13        0.31       -0.54      0.80 o 
  -9   2  13       18.50       17.35      2.12 o 
  -8   2  13       21.92       23.73      1.72 o 
  -7   2  13       37.40       39.95      2.30 o 
  -6   2  13      203.88      210.81      4.51 o 
  -5   2  13       22.44       22.86      2.21 o 
  -4   2  13        0.25        1.57      2.23 o 
  -3   2  13       20.06       15.75      6.12 o 
  -2   2  13      180.72      182.19     10.80 o 
  -1   2  13      135.86      137.40     10.90 o 
   0   2  13        0.17        2.46      2.72 o 
   1   2  13      136.19      151.66      7.75 o 
   2   2  13      180.39      180.34      8.51 o 
   3   2  13       20.04       25.73      6.24 o 
   4   2  13        0.26       -0.33      1.01 o 
   5   2  13       22.40       21.63      1.97 o 
   6   2  13      203.57      189.93      4.44 o 
   7   2  13       37.36       38.20      1.83 o 
   8   2  13       21.79       24.10      1.52 o 
   9   2  13       18.37       16.73      1.78 o 
  -9   3  13        0.09        0.46      0.70 o 
  -8   3  13       21.55       25.06      1.78 o 
  -7   3  13       57.44       65.43      2.89 o 
  -6   3  13       58.71       60.06      2.72 o 
  -5   3  13       60.40       59.89      3.27 o 
  -4   3  13      122.53      122.69      6.69 o 
  -3   3  13      222.04      187.12     16.54 o 
  -2   3  13       89.77       93.06      8.05 o 
  -1   3  13       47.34       45.08      6.92 o 
   0   3  13       95.86       91.00      8.29 o 
   1   3  13       47.59       43.29      4.38 o 
   2   3  13       89.48       80.41      7.84 o 
   3   3  13      221.56      183.73     14.55 o 
   4   3  13      122.30      111.17      4.06 o 
   5   3  13       60.23       56.71      2.62 o 
   6   3  13       58.88       58.10      2.27 o 
   7   3  13       57.28       58.86      2.46 o 
   8   3  13       21.45       25.62      1.86 o 
   9   3  13        0.09       -0.09      0.83 o 
  -8   4  13       43.67       48.10      2.19 o 
  -7   4  13        2.44        2.84      1.57 o 
  -6   4  13        3.40        4.44      1.68 o 
  -5   4  13       34.49       39.65      3.49 o 
  -4   4  13       15.70       18.70      1.64 o 
  -3   4  13      191.75      185.86     10.77 o 
  -2   4  13      265.99      267.52     19.79 o 
  -1   4  13       48.27       58.85      5.72 o 
   0   4  13      198.33      184.14      9.05 o 
   1   4  13       48.41       49.78      4.97 o 
   2   4  13      265.63      251.26     17.57 o 
   3   4  13      190.72      174.35      5.17 o 
   4   4  13       15.59       13.09      2.62 o 
   5   4  13       34.82       29.29      2.46 o 
   6   4  13        3.43        2.82      1.81 o 
   7   4  13        2.47        3.15      1.76 o 
   8   4  13       43.60       44.64      3.38 o 
  -8   5  13       27.25       32.00      2.73 o 
  -7   5  13       38.33       37.75      2.63 o 
  -6   5  13       35.84       32.97      2.61 o 
  -5   5  13       82.37       85.17      4.10 o 
  -4   5  13       39.52       38.45      2.69 o 
  -3   5  13        6.93        8.03      1.49 o 
  -2   5  13       13.32       14.24      1.38 o 
  -1   5  13       57.11       47.14      5.71 o 
   0   5  13       35.05       33.91      4.80 o 
   1   5  13       57.50       58.10      8.34 o 
   2   5  13       13.23       10.45      1.35 o 
   3   5  13        6.94        7.01      1.54 o 
   4   5  13       39.48       38.96      3.03 o 
   5   5  13       82.24       79.33      3.66 o 
   6   5  13       35.95       32.12      3.41 o 
   7   5  13       38.33       33.57      3.20 o 
   8   5  13       27.40       29.72      2.69 o 
  -8   6  13        0.63        0.82      0.75 o 
  -7   6  13        1.17        2.44      1.16 o 
  -6   6  13        0.79        0.21      1.52 o 
  -5   6  13        7.51       12.09      1.57 o 
  -4   6  13       42.93       44.36      2.81 o 
  -3   6  13      318.51      299.34      9.69 o 
  -2   6  13      167.89      164.07      5.19 o 
  -1   6  13       27.74       23.78      1.91 o 
   0   6  13        9.18        6.78      1.33 o 
   1   6  13       27.95       24.20      1.92 o 
   2   6  13      167.58      147.47      4.68 o 
   3   6  13      319.14      300.77      5.76 o 
   4   6  13       42.77       38.54      5.74 o 
   5   6  13        7.43        9.54      1.63 o 
   6   6  13        0.76        0.46      1.54 o 
   7   6  13        1.16        2.57      1.60 o 
   8   6  13        0.61        0.09      1.10 o 
  -7   7  13       17.27       16.84      1.99 o 
  -6   7  13        7.15        5.57      2.66 o 
  -5   7  13       27.04       30.13      2.71 o 
  -4   7  13       32.98       38.01      4.11 o 
  -3   7  13       41.19       42.46      2.77 o 
  -2   7  13       19.70       18.52      1.92 o 
  -1   7  13       17.01       20.92      1.86 o 
   0   7  13      215.23      216.31      6.40 o 
   1   7  13       16.90       18.10      1.77 o 
   2   7  13       19.95       17.27      1.74 o 
   3   7  13       40.95       38.37      1.96 o 
   4   7  13       32.80       33.14      2.41 o 
   5   7  13       27.07       22.72      2.09 o 
   6   7  13        7.28        5.03      1.82 o 
   7   7  13       17.11       13.22      2.00 o 
  -7   8  13        2.96        3.94      0.86 o 
  -6   8  13       11.96       11.60      1.67 o 
  -5   8  13       27.99       31.13      2.14 o 
  -4   8  13      107.19      107.24      4.48 o 
  -3   8  13      137.91      139.29      4.11 o 
  -2   8  13       81.53       72.70      2.97 o 
  -1   8  13       22.90       25.82      3.67 o 
   0   8  13       66.83       56.50      3.51 o 
   1   8  13       22.81       18.97      1.79 o 
   2   8  13       81.02       66.95      2.78 o 
   3   8  13      137.73      125.68      3.74 o 
   4   8  13      107.51       99.03      5.44 o 
   5   8  13       27.70       22.72      2.02 o 
   6   8  13       11.83       11.60      2.00 o 
   7   8  13        2.93        2.41      1.32 o 
  -6   9  13        4.33        1.66      1.04 o 
  -5   9  13       10.95       16.71      1.65 o 
  -4   9  13       26.51       28.32      3.02 o 
  -3   9  13      124.91      123.46      3.83 o 
  -2   9  13       51.98       50.33      2.87 o 
  -1   9  13      102.14       97.54      3.40 o 
   0   9  13        6.98        3.63      1.16 o 
   1   9  13      102.26       90.02      4.05 o 
   2   9  13       51.70       47.65      2.87 o 
   3   9  13      125.05      116.60      3.58 o 
   4   9  13       26.84       26.34      2.18 o 
   5   9  13       11.04       14.05      1.59 o 
   6   9  13        4.34        3.42      1.37 o 
  -6  10  13        7.95        7.95      1.20 o 
  -5  10  13        1.96        3.58      1.09 o 
  -4  10  13        6.78        8.49      2.19 o 
  -3  10  13        1.37        2.91      1.08 o 
  -2  10  13      108.96      113.96      3.68 o 
  -1  10  13       67.31       65.52      2.77 o 
   0  10  13      119.05      113.83      3.10 o 
   1  10  13       67.26       57.84      3.73 o 
   2  10  13      108.63      111.28      4.06 o 
   3  10  13        1.38        0.63      0.83 o 
   4  10  13        6.88        8.58      1.95 o 
   5  10  13        1.92        3.75      1.13 o 
   6  10  13        8.05        9.15      3.03 o 
  -5  11  13        2.51        4.40      1.16 o 
  -4  11  13        3.81        6.85      1.53 o 
  -3  11  13        3.60        4.51      1.49 o 
  -2  11  13       46.22       56.21      2.48 o 
  -1  11  13       11.94       12.33      1.41 o 
   0  11  13        3.34        2.92      1.40 o 
   1  11  13       11.91       10.70      1.29 o 
   2  11  13       46.33       52.75      2.33 o 
   3  11  13        3.58        3.13      1.21 o 
   4  11  13        3.85        8.64      4.83 o 
   5  11  13        2.48        3.62      1.28 o 
  -4  12  13        9.27       12.68      2.26 o 
  -3  12  13       16.90       26.77      2.81 o 
  -2  12  13       33.33       34.99      2.26 o 
  -1  12  13       48.44       44.78      3.60 o 
   0  12  13       12.57       11.05      2.23 o 
   1  12  13       48.61       51.14      2.71 o 
   2  12  13       33.25       33.48      2.16 o 
   3  12  13       17.09       21.98      1.42 o 
   4  12  13        9.31       14.13      1.68 o 
  -2  13  13        7.24        5.97      1.50 o 
  -1  13  13        4.89        3.77      1.29 o 
   0  13  13        3.12        3.96      0.79 o 
   1  13  13        4.90        5.23      1.01 o 
   2  13  13        7.14        6.66      1.01 o 
   0   0  14      285.31      281.60     13.38 o 
   1   0  14      171.48      148.85      8.05 o 
   2   0  14       56.56       58.58      8.71 o 
   3   0  14      193.81      190.87      7.79 o 
   4   0  14      103.10      109.81      3.98 o 
   5   0  14        9.52        6.79      1.19 o 
   6   0  14       18.41       20.60      1.49 o 
   7   0  14        1.23        0.65      0.77 o 
   8   0  14        8.46        8.12      1.15 o 
  -8   1  14       16.67       21.37      2.38 o 
  -7   1  14       24.60       24.41      1.52 o 
  -6   1  14        9.47        8.83      1.45 o 
  -5   1  14       61.65       60.17      3.49 o 
  -4   1  14        1.48        0.44      1.04 o 
  -3   1  14       46.33       44.55      2.64 o 
  -2   1  14        1.20        7.34      6.29 o 
  -1   1  14       33.08       35.39      4.29 o 
   0   1  14       23.05       19.79      2.71 o 
   1   1  14       33.13       26.87      4.06 o 
   2   1  14        1.24        1.22      2.32 o 
   3   1  14       46.47       46.35      2.62 o 
   4   1  14        1.47       -0.16      1.08 o 
   5   1  14       61.04       56.94      2.90 o 
   6   1  14        9.42       10.00      1.18 o 
   7   1  14       24.68       22.34      1.52 o 
   8   1  14       16.59       22.14      2.10 o 
  -8   2  14        4.49        5.87      1.25 o 
  -7   2  14       53.63       56.07      2.65 o 
  -6   2  14       35.65       41.56      2.40 o 
  -5   2  14       17.16       18.64      1.75 o 
  -4   2  14      122.16      128.72      3.81 o 
  -3   2  14      245.13      248.88      7.53 o 
  -2   2  14        2.78        9.16      5.44 o 
  -1   2  14      162.80      165.69     11.07 o 
   0   2  14        0.03        0.64      2.15 o 
   1   2  14      163.05      180.09     14.59 o 
   2   2  14        2.76        9.07      4.44 o 
   3   2  14      244.64      231.39      6.00 o 
   4   2  14      121.72      112.66      4.60 o 
   5   2  14       16.94       18.35      4.32 o 
   6   2  14       35.37       31.99      1.76 o 
   7   2  14       53.48       53.85      2.37 o 
   8   2  14        4.41        4.59      0.83 o 
  -8   3  14       14.67       20.42      1.50 o 
  -7   3  14       12.22       13.49      1.56 o 
  -6   3  14       33.22       30.51      2.11 o 
  -5   3  14      162.97      170.04      5.79 o 
  -4   3  14        0.75        0.65      1.10 o 
  -3   3  14       37.39       36.59      2.42 o 
  -2   3  14      572.34      595.52     27.54 o 
  -1   3  14       40.90       55.36      7.17 o 
   0   3  14      111.10       98.04     12.15 o 
   1   3  14       41.06       49.65      7.57 o 
   2   3  14      570.36      582.12     19.74 o 
   3   3  14       37.31       33.11      1.87 o 
   4   3  14        0.74        0.36      0.87 o 
   5   3  14      163.00      151.91      3.64 o 
   6   3  14       33.02       27.41      1.83 o 
   7   3  14       12.13       12.64      1.58 o 
   8   3  14       14.65       18.25      2.12 o 
  -8   4  14        4.87        6.52      1.05 o 
  -7   4  14        1.77        1.19      0.98 o 
  -6   4  14      103.63       98.79      3.51 o 
  -5   4  14      117.77      119.88      3.91 o 
  -4   4  14       68.34       70.18      2.84 o 
  -3   4  14       24.52       28.33      2.28 o 
  -2   4  14       12.97       10.31      2.25 o 
  -1   4  14      118.49      117.01      5.39 o 
   0   4  14        3.22        1.15      1.62 o 
   1   4  14      118.22      113.66      7.12 o 
   2   4  14       12.95        5.99      1.14 o 
   3   4  14       24.61       22.80      1.90 o 
   4   4  14       68.49       54.18      5.10 o 
   5   4  14      117.81      107.68      6.03 o 
   6   4  14      103.44       95.17      8.55 o 
   7   4  14        1.81        2.63      1.66 o 
   8   4  14        4.90        5.09      1.47 o 
  -8   5  14        4.99        4.90      0.96 o 
  -7   5  14        2.28        3.26      1.06 o 
  -6   5  14       10.27        9.99      1.41 o 
  -5   5  14        0.08       -0.50      1.30 o 
  -4   5  14       16.73       18.11      2.50 o 
  -3   5  14       95.09       91.47      4.73 o 
  -2   5  14      188.39      187.99      4.50 o 
  -1   5  14      101.31      103.71      3.86 o 
   0   5  14      127.10      131.32      4.10 o 
   1   5  14      101.07      104.96      3.15 o 
   2   5  14      188.49      183.79      5.24 o 
   3   5  14       95.27       88.54      4.11 o 
   4   5  14       16.76       12.36      1.69 o 
   5   5  14        0.08        0.48      1.23 o 
   6   5  14       10.14       11.47      2.35 o 
   7   5  14        2.29        3.09      1.56 o 
   8   5  14        4.94        6.79      1.58 o 
  -7   6  14       26.83       28.77      1.70 o 
  -6   6  14        0.32        1.10      1.33 o 
  -5   6  14       20.26       22.39      2.23 o 
  -4   6  14      126.86      128.62      7.21 o 
  -3   6  14       31.88       28.96      1.86 o 
  -2   6  14      101.55      104.69      4.10 o 
  -1   6  14      139.30      140.63      5.47 o 
   0   6  14      177.00      163.61      6.25 o 
   1   6  14      139.35      124.01      4.33 o 
   2   6  14      101.10       92.00      3.72 o 
   3   6  14       31.70       32.09      1.85 o 
   4   6  14      126.65      118.54      5.34 o 
   5   6  14       20.23       23.24      2.10 o 
   6   6  14        0.28       -0.31      1.53 o 
   7   6  14       26.70       24.00      2.56 o 
  -7   7  14        4.92        4.15      0.88 o 
  -6   7  14       38.95       46.44      2.79 o 
  -5   7  14       36.22       40.12      2.77 o 
  -4   7  14       24.54       26.57      3.49 o 
  -3   7  14       64.63       65.05      3.38 o 
  -2   7  14       12.75       17.94      2.59 o 
  -1   7  14      178.21      175.37      5.22 o 
   0   7  14      197.95      199.76      7.02 o 
   1   7  14      178.16      149.92      4.67 o 
   2   7  14       12.85       16.12      1.85 o 
   3   7  14       64.49       59.37      3.61 o 
   4   7  14       24.62       23.86      2.09 o 
   5   7  14       35.94       29.50      2.24 o 
   6   7  14       39.22       37.11      3.17 o 
   7   7  14        4.94        5.83      1.48 o 
  -7   8  14       15.00       15.26      1.09 o 
  -6   8  14       16.27       15.12      1.40 o 
  -5   8  14       12.18       11.84      1.95 o 
  -4   8  14        3.02        6.92      1.73 o 
  -3   8  14       29.23       28.91      2.25 o 
  -2   8  14       46.60       46.12      3.28 o 
  -1   8  14       23.43       20.51      1.73 o 
   0   8  14       38.59       29.54      2.60 o 
   1   8  14       23.26       18.85      2.02 o 
   2   8  14       46.78       44.32      2.80 o 
   3   8  14       29.47       28.42      2.24 o 
   4   8  14        2.94        2.20      1.11 o 
   5   8  14       12.31       10.63      1.52 o 
   6   8  14       16.25       11.45      1.82 o 
   7   8  14       14.94       18.31      1.93 o 
  -6   9  14        1.84        0.83      0.89 o 
  -5   9  14       41.63       42.11      3.02 o 
  -4   9  14        9.13       14.40      2.57 o 
  -3   9  14        4.58        6.22      1.23 o 
  -2   9  14       25.17       35.00      2.10 o 
  -1   9  14       47.72       45.41      2.39 o 
   0   9  14       15.38       15.46      1.65 o 
   1   9  14       47.82       40.24      2.72 o 
   2   9  14       25.11       26.63      1.82 o 
   3   9  14        4.63        4.25      1.00 o 
   4   9  14        9.20       10.24      2.34 o 
   5   9  14       41.39       38.65      2.39 o 
   6   9  14        1.77        0.20      0.99 o 
  -5  10  14       48.35       55.62      2.81 o 
  -4  10  14       35.78       33.69      2.53 o 
  -3  10  14       16.61       15.58      1.42 o 
  -2  10  14       78.73       77.93      2.90 o 
  -1  10  14       31.25       28.58      2.31 o 
   0  10  14       45.22       56.47      3.19 o 
   1  10  14       31.45       27.15      2.25 o 
   2  10  14       78.69       72.13      2.74 o 
   3  10  14       16.61       14.79      1.33 o 
   4  10  14       36.23       43.95      3.57 o 
   5  10  14       48.67       52.61      2.45 o 
  -4  11  14        0.08        2.00      1.55 o 
  -3  11  14        6.06        6.25      1.80 o 
  -2  11  14       43.51       44.00      2.29 o 
  -1  11  14        4.64        1.98      1.97 o 
   0  11  14        5.77        4.77      1.47 o 
   1  11  14        4.70        3.19      1.34 o 
   2  11  14       43.51       43.80      2.17 o 
   3  11  14        6.03        4.64      1.67 o 
   4  11  14        0.08       -0.89      1.45 o 
  -3  12  14        3.51        0.30      1.18 o 
  -2  12  14       15.35       14.66      2.13 o 
  -1  12  14        3.76        2.66      1.54 o 
   0  12  14        3.28        3.75      1.08 o 
   1  12  14        3.83        5.59      1.85 o 
   2  12  14       15.44       16.60      1.23 o 
   3  12  14        3.51        3.74      0.82 o 
  -1  13  14       49.09       55.66      1.88 o 
   0  13  14        6.98        8.42      1.50 o 
   1  13  14       49.23       54.81      2.00 o 
   1   0  15       16.39       19.05      1.82 o 
   2   0  15       43.89       33.91      2.30 o 
   3   0  15       40.30       42.39      2.61 o 
   4   0  15       35.05       41.24      2.49 o 
   5   0  15        8.55        5.28      1.65 o 
   6   0  15       29.07       34.09      2.04 o 
   7   0  15       27.96       31.30      1.61 o 
   8   0  15        0.54        1.22      0.98 o 
  -8   1  15        5.61        5.73      1.06 o 
  -7   1  15       79.26       83.62      3.88 o 
  -6   1  15        3.03        4.17      0.99 o 
  -5   1  15       64.91       70.63      3.05 o 
  -4   1  15       45.79       50.50      2.98 o 
  -3   1  15      339.69      335.74     26.62 o 
  -2   1  15      209.12      213.95      5.72 o 
  -1   1  15      193.01      193.48      8.38 o 
   0   1  15       80.40       76.25     11.06 o 
   1   1  15      192.46      191.74     11.52 o 
   2   1  15      208.66      205.32      4.88 o 
   3   1  15      338.72      310.86      7.99 o 
   4   1  15       45.50       41.81      2.63 o 
   5   1  15       64.52       70.37      3.57 o 
   6   1  15        3.06        2.50      0.95 o 
   7   1  15       78.93       85.37      2.51 o 
   8   1  15        5.56        5.87      0.89 o 
  -8   2  15       23.26       24.41      1.51 o 
  -7   2  15        7.70        8.75      1.25 o 
  -6   2  15       67.04       73.63      6.10 o 
  -5   2  15      244.04      249.49      5.81 o 
  -4   2  15       74.32       87.24      3.16 o 
  -3   2  15       84.10       96.23      4.04 o 
  -2   2  15      153.55      171.40      5.08 o 
  -1   2  15      135.28      130.51      5.20 o 
   0   2  15       31.70       28.69      2.70 o 
   1   2  15      135.50      134.59     16.39 o 
   2   2  15      152.86      153.09      5.14 o 
   3   2  15       84.14       81.94      3.56 o 
   4   2  15       74.00       72.73      3.42 o 
   5   2  15      243.35      240.45      6.79 o 
   6   2  15       66.61       72.22      3.77 o 
   7   2  15        7.78        9.77      1.18 o 
   8   2  15       23.22       22.08      1.56 o 
  -8   3  15       11.66       13.05      1.17 o 
  -7   3  15       29.27       30.90      1.90 o 
  -6   3  15      133.47      146.77      4.25 o 
  -5   3  15      171.58      184.75      4.90 o 
  -4   3  15      155.45      166.88      4.62 o 
  -3   3  15      182.84      182.46      4.24 o 
  -2   3  15       23.15       24.37      2.15 o 
  -1   3  15      210.33      188.04      5.32 o 
   0   3  15      489.39      520.39     12.90 o 
   1   3  15      209.45      189.73     16.55 o 
   2   3  15       23.44       21.32      2.06 o 
   3   3  15      183.22      157.50      4.09 o 
   4   3  15      155.48      146.01      6.76 o 
   5   3  15      171.77      173.83      4.55 o 
   6   3  15      132.74      137.97      4.71 o 
   7   3  15       29.22       28.59      2.14 o 
   8   3  15       11.52        9.77      1.61 o 
  -8   4  15        1.67        1.04      0.69 o 
  -7   4  15        2.58        4.24      1.09 o 
  -6   4  15       36.19       43.20      3.22 o 
  -5   4  15        9.16        9.41      2.18 o 
  -4   4  15       72.21       78.15      4.10 o 
  -3   4  15       38.51       39.74      2.72 o 
  -2   4  15      170.25      168.27      5.19 o 
  -1   4  15       52.87       52.10      2.87 o 
   0   4  15      308.88      303.50      7.14 o 
   1   4  15       52.90       50.25      5.30 o 
   2   4  15      170.95      151.79      6.48 o 
   3   4  15       38.57       41.35      2.80 o 
   4   4  15       72.00       68.43      4.62 o 
   5   4  15        9.25        8.20      1.44 o 
   6   4  15       36.43       40.35      3.65 o 
   7   4  15        2.53        1.29      1.35 o 
   8   4  15        1.70        4.42      1.27 o 
  -7   5  15        4.98        6.34      1.05 o 
  -6   5  15        0.56        1.49      1.17 o 
  -5   5  15       76.49       87.88      3.25 o 
  -4   5  15      152.51      160.49      7.12 o 
  -3   5  15       14.01       14.77      1.73 o 
  -2   5  15      132.38      142.60      4.96 o 
  -1   5  15       35.94       39.47      2.56 o 
   0   5  15       40.86       41.86      2.91 o 
   1   5  15       36.35       33.85      1.88 o 
   2   5  15      131.90      131.48      5.31 o 
   3   5  15       13.90       11.68      1.87 o 
   4   5  15      152.71      140.03      4.85 o 
   5   5  15       76.55       82.60      3.65 o 
   6   5  15        0.60        1.06      1.45 o 
   7   5  15        5.01        6.54      1.78 o 
  -7   6  15       10.87       11.81      0.96 o 
  -6   6  15        2.54        6.18      1.10 o 
  -5   6  15       53.02       53.80      2.47 o 
  -4   6  15       15.39       19.23      2.11 o 
  -3   6  15       68.31       68.29      3.31 o 
  -2   6  15      164.18      146.49      7.25 o 
  -1   6  15       93.49       96.25      5.70 o 
   0   6  15        9.94       10.14      1.38 o 
   1   6  15       93.51       86.63      3.65 o 
   2   6  15      164.60      146.43      9.34 o 
   3   6  15       68.12       65.78      3.32 o 
   4   6  15       15.35       13.90      1.71 o 
   5   6  15       53.06       50.64      2.83 o 
   6   6  15        2.58        5.12      1.77 o 
   7   6  15       10.97        8.87      1.68 o 
  -7   7  15       10.20       11.80      1.03 o 
  -6   7  15       13.88       13.44      1.95 o 
  -5   7  15       10.60       10.28      3.08 o 
  -4   7  15       16.91       16.17      3.37 o 
  -3   7  15        8.84       11.29      2.07 o 
  -2   7  15        6.95        3.16      1.59 o 
  -1   7  15       48.60       47.00      2.88 o 
   0   7  15        0.00       -0.70      1.23 o 
   1   7  15       49.13       43.15      2.76 o 
   2   7  15        6.95        3.99      1.17 o 
   3   7  15        9.02        9.40      1.19 o 
   4   7  15       17.06       13.80      2.80 o 
   5   7  15       10.50        8.39      1.39 o 
   6   7  15       13.82       11.31      1.84 o 
   7   7  15       10.14       11.33      1.67 o 
  -6   8  15        8.29       12.35      1.52 o 
  -5   8  15       53.64       56.06      3.21 o 
  -4   8  15       14.32       16.30      2.07 o 
  -3   8  15        0.44        1.39      1.59 o 
  -2   8  15       16.04       12.63      1.62 o 
  -1   8  15       59.89       54.77      3.11 o 
   0   8  15      312.07      300.09      8.65 o 
   1   8  15       60.06       51.53      4.90 o 
   2   8  15       16.11       10.95      1.61 o 
   3   8  15        0.46        0.62      1.07 o 
   4   8  15       14.30       16.32      1.70 o 
   5   8  15       53.61       53.87      2.66 o 
   6   8  15        8.34       11.54      1.77 o 
  -5   9  15       34.44       43.78      3.33 o 
  -4   9  15       39.55       39.51      2.73 o 
  -3   9  15       57.49       49.53      2.73 o 
  -2   9  15        4.67        5.71      1.31 o 
  -1   9  15       82.21       81.84      3.01 o 
   0   9  15       71.89       57.12      3.97 o 
   1   9  15       82.19       79.83      2.94 o 
   2   9  15        4.64        4.58      1.39 o 
   3   9  15       56.97       54.63      5.35 o 
   4   9  15       39.36       34.73      3.28 o 
   5   9  15       34.66       35.68      1.62 o 
  -5  10  15        6.49        6.22      1.38 o 
  -4  10  15        5.65        7.41      1.41 o 
  -3  10  15       33.78       33.12      2.20 o 
  -2  10  15        5.67       10.07      1.50 o 
  -1  10  15        6.27        4.97      0.98 o 
   0  10  15        5.52        3.97      2.20 o 
   1  10  15        6.18        5.41      1.01 o 
   2  10  15        5.75        8.17      1.58 o 
   3  10  15       33.50       31.62      2.15 o 
   4  10  15        5.64        7.86      1.90 o 
   5  10  15        6.41        7.66      1.39 o 
  -4  11  15       14.52       14.55      1.48 o 
  -3  11  15        9.11       11.72      1.37 o 
  -2  11  15        7.09        9.45      2.31 o 
  -1  11  15        0.79        0.31      0.97 o 
   0  11  15       43.33       42.92      2.09 o 
   1  11  15        0.82       -0.09      0.90 o 
   2  11  15        7.14        7.56      1.00 o 
   3  11  15        9.00       10.78      1.21 o 
   4  11  15       14.70       15.08      1.36 o 
  -2  12  15        5.23        5.17      1.50 o 
  -1  12  15        2.46        3.32      1.41 o 
   0  12  15        0.00        0.36      0.84 o 
   1  12  15        2.47        5.17      1.71 o 
   2  12  15        5.16        3.80      0.96 o 
   0   0  16       25.58       33.43      3.11 o 
   1   0  16        0.02       -0.41      0.95 o 
   2   0  16      143.27      141.40      4.78 o 
   3   0  16       15.28       13.15      1.81 o 
   4   0  16       31.98       36.37      2.72 o 
   5   0  16       23.17       21.69      2.18 o 
   6   0  16        0.03        0.38      0.77 o 
   7   0  16        9.13        8.83      0.96 o 
   8   0  16        1.63        1.28      1.67 o 
  -8   1  16        0.38        1.31      2.24 o 
  -7   1  16       14.38       16.05      1.16 o 
  -6   1  16        2.00        2.28      0.88 o 
  -5   1  16       99.73      106.65      3.67 o 
  -4   1  16       13.28       16.68      1.98 o 
  -3   1  16      167.45      169.74      5.60 o 
  -2   1  16      429.31      433.35     16.84 o 
  -1   1  16       98.17       86.56      3.66 o 
   0   1  16       15.45       12.53      1.68 o 
   1   1  16       97.90       84.67      5.33 o 
   2   1  16      427.62      404.73      9.20 o 
   3   1  16      166.75      167.77      5.60 o 
   4   1  16       13.34       11.28      1.73 o 
   5   1  16       99.44      106.50      4.41 o 
   6   1  16        1.99        0.07      0.94 o 
   7   1  16       14.47       18.61      2.49 o 
   8   1  16        0.40        1.79      0.75 o 
  -8   2  16       32.76       36.87      1.59 o 
  -7   2  16        5.17        4.72      0.99 o 
  -6   2  16       50.51       58.62      2.18 o 
  -5   2  16       31.93       35.45      2.65 o 
  -4   2  16      178.12      185.86      5.88 o 
  -3   2  16       20.22       21.06      1.71 o 
  -2   2  16      104.67      109.41      4.09 o 
  -1   2  16       32.91       26.67      2.10 o 
   0   2  16      569.76      576.32     19.55 o 
   1   2  16       32.76       31.96      2.30 o 
   2   2  16      105.37       99.77      5.80 o 
   3   2  16       20.24       19.76      1.63 o 
   4   2  16      178.04      181.51      5.84 o 
   5   2  16       32.01       30.60      2.42 o 
   6   2  16       50.34       57.10      2.47 o 
   7   2  16        5.11        5.22      1.05 o 
   8   2  16       32.66       31.73      1.58 o 
  -7   3  16       31.70       35.31      1.85 o 
  -6   3  16        1.71        1.14      1.06 o 
  -5   3  16       29.80       27.33      2.00 o 
  -4   3  16       69.61       72.61      3.04 o 
  -3   3  16      126.75      137.53      4.00 o 
  -2   3  16       58.10       57.56      4.32 o 
  -1   3  16      159.31      139.21      8.43 o 
   0   3  16       87.62       72.43      3.31 o 
   1   3  16      160.05      147.83     18.03 o 
   2   3  16       57.89       52.70      3.00 o 
   3   3  16      126.97      119.46      6.87 o 
   4   3  16       69.25       66.45      4.69 o 
   5   3  16       29.98       36.96      5.66 o 
   6   3  16        1.68        1.83      1.08 o 
   7   3  16       31.56       29.48      2.76 o 
  -7   4  16        7.73       11.20      1.33 o 
  -6   4  16       55.99       60.01      2.58 o 
  -5   4  16       47.48       48.95      2.53 o 
  -4   4  16       58.99       63.12      3.86 o 
  -3   4  16       31.05       24.40      2.16 o 
  -2   4  16      380.84      398.89      8.61 o 
  -1   4  16       27.48       24.89      4.25 o 
   0   4  16        0.01        0.80      1.30 o 
   1   4  16       27.59       19.61      1.89 o 
   2   4  16      380.34      350.42     11.96 o 
   3   4  16       31.00       22.86      2.89 o 
   4   4  16       59.36       58.10      4.23 o 
   5   4  16       47.60       50.29      4.09 o 
   6   4  16       55.91       52.11      3.95 o 
   7   4  16        7.70        9.92      1.80 o 
  -7   5  16       13.31       13.41      1.43 o 
  -6   5  16       31.36       32.34      1.85 o 
  -5   5  16       23.21       23.43      2.82 o 
  -4   5  16       25.45       25.23      2.28 o 
  -3   5  16       68.19       69.61      3.40 o 
  -2   5  16       70.99       67.82      3.44 o 
  -1   5  16       75.46       81.28      9.81 o 
   0   5  16       33.14       31.11      2.30 o 
   1   5  16       75.55       80.70      9.85 o 
   2   5  16       71.09       60.82      3.18 o 
   3   5  16       68.15       62.96      3.19 o 
   4   5  16       25.63       22.64      2.01 o 
   5   5  16       23.32       22.06      2.79 o 
   6   5  16       31.50       27.87      3.03 o 
   7   5  16       13.45       12.67      1.86 o 
  -7   6  16       20.74       23.38      1.07 o 
  -6   6  16       36.95       37.07      1.82 o 
  -5   6  16       28.68       32.24      2.03 o 
  -4   6  16        0.34        2.43      1.73 o 
  -3   6  16       52.24       62.77      3.15 o 
  -2   6  16       73.53       68.51      3.37 o 
  -1   6  16       88.53       84.46      4.06 o 
   0   6  16      194.52      195.06      5.93 o 
   1   6  16       88.02       85.45      3.81 o 
   2   6  16       73.46       66.32      3.36 o 
   3   6  16       51.91       49.50      2.28 o 
   4   6  16        0.33       -1.03      1.03 o 
   5   6  16       28.60       28.05      2.10 o 
   6   6  16       36.88       36.48      3.05 o 
   7   6  16       20.75       21.04      2.04 o 
  -6   7  16        4.67        4.78      1.11 o 
  -5   7  16       21.60       25.47      2.29 o 
  -4   7  16       11.92       13.37      3.06 o 
  -3   7  16        8.24        6.48      1.58 o 
  -2   7  16       22.37       22.06      2.07 o 
  -1   7  16        2.95        2.95      1.17 o 
   0   7  16        6.02        6.41      1.37 o 
   1   7  16        2.91        2.02      1.20 o 
   2   7  16       22.07       18.96      1.92 o 
   3   7  16        8.31        7.69      1.05 o 
   4   7  16       11.97       14.99      1.60 o 
   5   7  16       21.78       25.81      2.45 o 
   6   7  16        4.65        4.00      1.35 o 
  -6   8  16        0.85        1.86      0.98 o 
  -5   8  16        5.23        5.00      1.28 o 
  -4   8  16       32.38       38.83      2.66 o 
  -3   8  16       29.57       30.44      2.25 o 
  -2   8  16        5.24        4.57      1.34 o 
  -1   8  16        8.61        8.99      1.51 o 
   0   8  16        3.00        5.81      2.02 o 
   1   8  16        8.57        9.78      1.53 o 
   2   8  16        5.23        1.74      1.09 o 
   3   8  16       29.19       25.38      2.01 o 
   4   8  16       32.63       35.78      2.14 o 
   5   8  16        5.17        2.73      1.19 o 
   6   8  16        0.87       -0.77      1.01 o 
  -5   9  16       10.27       11.03      1.42 o 
  -4   9  16        6.44       11.93      1.66 o 
  -3   9  16       11.64       15.70      1.55 o 
  -2   9  16       68.41       66.59      2.59 o 
  -1   9  16       20.98       18.62      1.48 o 
   0   9  16        0.02       -0.61      1.15 o 
   1   9  16       20.97       17.35      1.83 o 
   2   9  16       68.36       67.08      3.64 o 
   3   9  16       11.75       12.01      1.48 o 
   4   9  16        6.38        9.67      1.92 o 
   5   9  16       10.32       11.60      1.55 o 
  -4  10  16       18.59       19.95      2.46 o 
  -3  10  16        8.72        7.61      1.21 o 
  -2  10  16       34.56       33.51      1.75 o 
  -1  10  16        9.37        9.91      1.42 o 
   0  10  16       42.41       51.48      2.19 o 
   1  10  16        9.42       12.31      2.57 o 
   2  10  16       34.67       33.86      2.21 o 
   3  10  16        8.59        8.45      1.43 o 
   4  10  16       18.72       21.27      2.23 o 
  -3  11  16        5.26        2.06      1.73 o 
  -2  11  16       10.45       11.38      1.84 o 
  -1  11  16       16.39       17.02      1.58 o 
   0  11  16       17.64       22.16      1.34 o 
   1  11  16       16.33       17.59      1.22 o 
   2  11  16       10.34       11.73      1.31 o 
   3  11  16        5.19        6.53      1.98 o 
   1   0  17       35.24       33.61      3.53 o 
   2   0  17        0.14       -0.25      1.60 o 
   3   0  17       14.69       11.55      1.69 o 
   4   0  17       70.77       66.18      3.49 o 
   5   0  17        1.46        0.96      1.29 o 
   6   0  17        0.04        0.76      0.88 o 
   7   0  17        4.88        4.84      0.85 o 
  -7   1  17        6.67        7.45      0.81 o 
  -6   1  17       12.70       13.12      1.12 o 
  -5   1  17       89.11      103.64      4.27 o 
  -4   1  17       55.43       53.03      3.18 o 
  -3   1  17      153.96      149.35      5.26 o 
  -2   1  17       18.00       18.56      1.91 o 
  -1   1  17       44.23       36.63      2.71 o 
   0   1  17      359.40      363.00     15.24 o 
   1   1  17       44.47       40.27      2.60 o 
   2   1  17       17.84       13.45      2.37 o 
   3   1  17      153.91      140.05     11.90 o 
   4   1  17       55.09       60.44      3.34 o 
   5   1  17       89.36      101.30      8.03 o 
   6   1  17       12.63       14.19      1.38 o 
   7   1  17        6.69        7.40      1.14 o 
  -7   2  17        5.74        6.29      1.18 o 
  -6   2  17       44.38       44.65      2.14 o 
  -5   2  17        8.05       11.17      2.33 o 
  -4   2  17       47.17       51.52      3.11 o 
  -3   2  17       49.70       47.84      2.85 o 
  -2   2  17      295.39      307.47     11.19 o 
  -1   2  17       43.72       44.53      2.89 o 
   0   2  17      203.61      215.61      5.99 o 
   1   2  17       44.24       42.47      2.83 o 
   2   2  17      295.38      276.80     10.24 o 
   3   2  17       49.51       42.31      2.71 o 
   4   2  17       47.19       45.63      4.01 o 
   5   2  17        8.16       11.57      1.39 o 
   6   2  17       44.20       46.71      2.58 o 
   7   2  17        5.71        6.40      1.54 o 
  -7   3  17        1.56        0.36      0.78 o 
  -6   3  17        9.28        9.24      1.23 o 
  -5   3  17        4.64        6.50      1.50 o 
  -4   3  17       17.95       15.40      1.96 o 
  -3   3  17       85.40       89.54      3.18 o 
  -2   3  17       62.18       63.95      3.45 o 
  -1   3  17       68.64       78.52      8.34 o 
   0   3  17      180.27      177.42      5.11 o 
   1   3  17       68.63       70.62      2.89 o 
   2   3  17       62.02       60.05      3.22 o 
   3   3  17       85.88       79.66      3.81 o 
   4   3  17       17.80       15.61      2.50 o 
   5   3  17        4.70        7.46      1.39 o 
   6   3  17        9.27        8.63      1.30 o 
   7   3  17        1.52       -0.16      1.14 o 
  -7   4  17       12.97       13.05      1.25 o 
  -6   4  17        9.23        6.46      1.28 o 
  -5   4  17       40.70       46.09      2.26 o 
  -4   4  17       61.06       64.02      3.69 o 
  -3   4  17        9.82       10.59      1.60 o 
  -2   4  17       11.54       13.12      2.26 o 
  -1   4  17      107.89      101.88      4.36 o 
   0   4  17       56.40       56.98      2.58 o 
   1   4  17      108.29       90.53      8.10 o 
   2   4  17       11.59        9.33      2.08 o 
   3   4  17        9.76        7.30      1.92 o 
   4   4  17       61.26       62.53      4.45 o 
   5   4  17       40.66       37.37      3.37 o 
   6   4  17        9.35        7.28      1.81 o 
   7   4  17       12.95       11.37      1.69 o 
  -6   5  17       14.36       15.18      1.27 o 
  -5   5  17       25.02       27.31      1.74 o 
  -4   5  17        8.30       10.55      1.85 o 
  -3   5  17      101.62      102.84      5.21 o 
  -2   5  17       40.26       35.31      2.51 o 
  -1   5  17       93.59       93.42      4.63 o 
   0   5  17       38.04       38.96      3.59 o 
   1   5  17       93.57       83.41      5.53 o 
   2   5  17       40.23       32.70      3.47 o 
   3   5  17      101.48       97.83      3.17 o 
   4   5  17        8.20        8.41      1.38 o 
   5   5  17       25.03       24.27      2.73 o 
   6   5  17       14.36       11.93      1.88 o 
  -6   6  17        6.15        9.14      0.87 o 
  -5   6  17        4.22        4.65      2.34 o 
  -4   6  17       54.20       54.87      3.00 o 
  -3   6  17       10.89        9.43      1.45 o 
  -2   6  17       93.61      101.34      4.30 o 
  -1   6  17       82.39       83.27     11.34 o 
   0   6  17        2.89        0.57      1.67 o 
   1   6  17       82.63       73.45      3.47 o 
   2   6  17       93.34       85.45      3.71 o 
   3   6  17       10.92       12.15      1.23 o 
   4   6  17       54.46       53.45      2.72 o 
   5   6  17        4.29        3.88      1.42 o 
   6   6  17        6.11        8.51      1.53 o 
  -6   7  17        2.33        2.91      1.55 o 
  -5   7  17       28.41       33.81      2.27 o 
  -4   7  17        1.33        2.22      1.34 o 
  -3   7  17       16.80       16.92      2.01 o 
  -2   7  17       19.85       14.16      1.67 o 
  -1   7  17       10.83       16.48      5.54 o 
   0   7  17       33.59       32.30      2.70 o 
   1   7  17       10.89        9.86      1.51 o 
   2   7  17       19.77       18.68      1.86 o 
   3   7  17       16.71       12.91      1.51 o 
   4   7  17        1.28        0.97      0.90 o 
   5   7  17       28.40       32.42      2.61 o 
   6   7  17        2.29        1.09      0.91 o 
  -5   8  17       14.45       14.76      1.54 o 
  -4   8  17        2.94        3.95      1.24 o 
  -3   8  17       10.36       11.85      1.29 o 
  -2   8  17       79.11       86.70      2.88 o 
  -1   8  17       19.62       19.54      3.49 o 
   0   8  17        2.05        1.33      1.10 o 
   1   8  17       19.55       18.31      3.17 o 
   2   8  17       79.18       80.67      3.44 o 
   3   8  17       10.36        8.82      1.35 o 
   4   8  17        2.97        3.92      1.61 o 
   5   8  17       14.50       13.69      1.60 o 
  -4   9  17       34.03       36.08      1.68 o 
  -3   9  17        8.72       10.52      1.13 o 
  -2   9  17       50.74       56.32      2.21 o 
  -1   9  17       22.57       21.00      1.87 o 
   0   9  17        7.57        7.63      1.90 o 
   1   9  17       22.67       22.81      1.92 o 
   2   9  17       50.51       52.56      3.91 o 
   3   9  17        8.65       10.68      1.27 o 
   4   9  17       34.08       40.44      2.96 o 
  -3  10  17        0.79        0.39      0.76 o 
  -2  10  17       33.87       34.49      1.59 o 
  -1  10  17        1.78        1.60      0.94 o 
   0  10  17       28.69       33.60      2.09 o 
   1  10  17        1.70        1.98      1.01 o 
   2  10  17       34.18       37.50      2.09 o 
   3  10  17        0.80        2.95      1.12 o 
  -1  11  17        2.27        5.51      2.39 o 
   0  11  17       27.53       35.73      1.94 o 
   1  11  17        2.22        5.21      0.99 o 
   0   0  18       18.43       16.25      2.82 o 
   1   0  18      226.42      219.52      8.39 o 
   2   0  18        0.01        1.63      1.80 o 
   3   0  18       29.83       25.67      3.27 o 
   4   0  18       33.01       30.35      2.62 o 
   5   0  18       83.45       81.38      3.64 o 
   6   0  18        0.84        0.51      1.13 o 
   7   0  18       51.76       57.85      2.25 o 
  -7   1  18        1.08        1.30      1.11 o 
  -6   1  18       35.92       38.80      1.87 o 
  -5   1  18        3.54        0.85      2.29 o 
  -4   1  18        0.03        0.41      1.30 o 
  -3   1  18        0.35        1.35      1.08 o 
  -2   1  18      234.38      242.66      9.74 o 
  -1   1  18      152.45      148.28      7.47 o 
   0   1  18      145.24      146.62      5.21 o 
   1   1  18      151.72      148.41      5.73 o 
   2   1  18      234.59      233.68      9.48 o 
   3   1  18        0.35        1.32      1.21 o 
   4   1  18        0.04        1.57      1.55 o 
   5   1  18        3.53        3.96      1.78 o 
   6   1  18       35.88       39.02      2.23 o 
   7   1  18        1.07        3.08      0.80 o 
  -7   2  18        1.05        2.42      0.88 o 
  -6   2  18       19.15       21.76      1.41 o 
  -5   2  18        5.64        7.66      1.51 o 
  -4   2  18       25.23       29.53      2.91 o 
  -3   2  18       15.65       15.20      1.51 o 
  -2   2  18       69.16       74.09      5.23 o 
  -1   2  18       43.89       45.08      4.21 o 
   0   2  18      283.49      302.71      7.80 o 
   1   2  18       43.79       40.06      2.77 o 
   2   2  18       69.10       67.16      3.47 o 
   3   2  18       15.84       12.63      1.62 o 
   4   2  18       25.14       26.06      2.95 o 
   5   2  18        5.60        5.82      1.53 o 
   6   2  18       19.29       20.00      2.03 o 
   7   2  18        1.02        1.16      0.94 o 
  -6   3  18        8.14        7.57      1.02 o 
  -5   3  18       18.23       20.32      1.56 o 
  -4   3  18       73.44       70.08      3.37 o 
  -3   3  18        4.24        5.09      1.10 o 
  -2   3  18       64.06       62.17      3.37 o 
  -1   3  18       52.80       56.41      3.20 o 
   0   3  18       93.55       94.25      4.44 o 
   1   3  18       53.42       49.73      3.00 o 
   2   3  18       64.37       56.94      3.12 o 
   3   3  18        4.21        4.05      2.09 o 
   4   3  18       73.20       76.62      4.72 o 
   5   3  18       18.31       19.68      1.73 o 
   6   3  18        8.10        7.98      1.69 o 
  -6   4  18       18.18       21.98      1.39 o 
  -5   4  18        3.58        4.67      1.26 o 
  -4   4  18       14.81       13.98      1.65 o 
  -3   4  18       76.84       84.98      3.67 o 
  -2   4  18       12.77       13.40      1.80 o 
  -1   4  18      136.51      146.91      5.18 o 
   0   4  18       24.54       21.95      2.24 o 
   1   4  18      137.04      126.76      6.80 o 
   2   4  18       12.94       13.58      2.45 o 
   3   4  18       76.68       76.59      4.85 o 
   4   4  18       14.76       13.93      2.31 o 
   5   4  18        3.56        3.49      1.48 o 
   6   4  18       18.17       20.93      2.28 o 
  -6   5  18        8.29        8.89      0.93 o 
  -5   5  18       22.26       24.56      1.53 o 
  -4   5  18       19.27       21.29      1.97 o 
  -3   5  18       24.53       28.72      2.14 o 
  -2   5  18       75.50       83.57      3.70 o 
  -1   5  18       46.04       47.25      3.15 o 
   0   5  18       61.81       59.80      3.24 o 
   1   5  18       46.30       43.90      3.97 o 
   2   5  18       75.55       69.37      4.74 o 
   3   5  18       24.60       22.87      1.91 o 
   4   5  18       19.42       16.19      2.34 o 
   5   5  18       22.18       23.68      2.58 o 
   6   5  18        8.33       10.05      1.58 o 
  -5   6  18        1.09        2.08      0.78 o 
  -4   6  18        6.04        4.20      1.25 o 
  -3   6  18        3.30        3.48      0.93 o 
  -2   6  18       47.81       48.83      2.19 o 
  -1   6  18       16.38       18.60      1.88 o 
   0   6  18        0.45        0.84      1.69 o 
   1   6  18       16.31       18.80      2.84 o 
   2   6  18       47.61       44.87      3.79 o 
   3   6  18        3.23        3.28      0.83 o 
   4   6  18        6.10        5.67      1.07 o 
   5   6  18        1.11        0.51      1.03 o 
  -5   7  18        2.19        2.63      0.99 o 
  -4   7  18       11.69       11.64      1.51 o 
  -3   7  18       16.51       18.55      1.50 o 
  -2   7  18        1.74        1.67      0.93 o 
  -1   7  18        8.67        6.04      1.81 o 
   0   7  18        2.32        1.82      1.09 o 
   1   7  18        8.62        8.74      1.38 o 
   2   7  18        1.86        1.85      0.97 o 
   3   7  18       16.51       15.08      1.53 o 
   4   7  18       11.75       12.86      1.30 o 
   5   7  18        2.19        1.87      1.00 o 
  -4   8  18        0.62        1.13      0.92 o 
  -3   8  18        5.62        5.89      0.90 o 
  -2   8  18       23.64       23.83      1.52 o 
  -1   8  18       12.29       12.29      1.45 o 
   0   8  18       30.14       31.99      2.18 o 
   1   8  18       12.30       11.77      1.49 o 
   2   8  18       23.47       20.73      1.71 o 
   3   8  18        5.65        9.74      1.22 o 
   4   8  18        0.66        1.99      1.23 o 
  -3   9  18        0.58        0.28      0.63 o 
  -2   9  18       26.69       28.05      1.30 o 
  -1   9  18        8.68       13.55      1.42 o 
   0   9  18       83.53       95.05      3.45 o 
   1   9  18        8.69       10.99      2.28 o 
   2   9  18       26.98       28.39      1.84 o 
   3   9  18        0.57       -0.10      0.68 o 
  -2  10  18        2.86        2.65      0.67 o 
  -1  10  18        6.24        6.02      1.00 o 
   0  10  18       38.30       55.21      4.57 o 
   1  10  18        6.35        4.72      1.25 o 
   2  10  18        2.86        2.59      0.79 o 
   1   0  19       81.07       68.53      5.02 o 
   2   0  19      122.09      131.97      6.85 o 
   3   0  19       54.62       45.82      4.11 o 
   4   0  19        0.02       -1.59      1.69 o 
   5   0  19       27.04       35.15      3.25 o 
   6   0  19       86.02       93.91      3.84 o 
  -6   1  19        6.32        5.62      1.05 o 
  -5   1  19       47.14       50.49      3.87 o 
  -4   1  19       64.76       73.27      4.97 o 
  -3   1  19       11.41       12.53      2.82 o 
  -2   1  19       15.59       18.33      2.99 o 
  -1   1  19       78.96       73.11      5.16 o 
   0   1  19        0.24        0.80      1.28 o 
   1   1  19       79.07       77.86      5.30 o 
   2   1  19       15.52       17.16      2.77 o 
   3   1  19       11.30       11.72      1.63 o 
   4   1  19       64.74       72.41      4.65 o 
   5   1  19       47.07       54.87      2.73 o 
   6   1  19        6.34        6.85      1.35 o 
  -6   2  19        0.76        2.15      1.67 o 
  -5   2  19        0.79       -0.08      1.05 o 
  -4   2  19       11.73       13.35      2.54 o 
  -3   2  19       55.51       61.29      3.16 o 
  -2   2  19        6.92        5.99      1.50 o 
  -1   2  19        5.52        6.07      1.54 o 
   0   2  19       15.94       14.13      1.51 o 
   1   2  19        5.44        5.56      1.41 o 
   2   2  19        6.93        6.82      1.44 o 
   3   2  19       55.38       53.45      2.87 o 
   4   2  19       11.64       10.65      2.11 o 
   5   2  19        0.81        1.44      0.95 o 
   6   2  19        0.73        0.72      0.77 o 
  -6   3  19       30.00       29.84      2.59 o 
  -5   3  19        0.27        0.33      1.16 o 
  -4   3  19        1.13       -0.75      1.35 o 
  -3   3  19       11.30       12.15      2.40 o 
  -2   3  19       34.82       38.76      2.64 o 
  -1   3  19       71.41       81.33      9.56 o 
   0   3  19       16.61       15.77      1.93 o 
   1   3  19       71.53       78.87      3.68 o 
   2   3  19       35.12       35.68      2.45 o 
   3   3  19       11.16       10.16      1.43 o 
   4   3  19        1.14        0.71      0.96 o 
   5   3  19        0.27       -0.37      0.86 o 
   6   3  19       30.04       27.67      2.34 o 
  -5   4  19        8.15        8.85      1.25 o 
  -4   4  19        3.47        4.23      1.73 o 
  -3   4  19       37.47       39.82      2.42 o 
  -2   4  19       73.11       69.90      3.37 o 
  -1   4  19       20.99       20.07      2.06 o 
   0   4  19       10.10       11.83      1.63 o 
   1   4  19       20.74       16.02      2.61 o 
   2   4  19       73.44       67.92      4.71 o 
   3   4  19       37.65       40.48      3.36 o 
   4   4  19        3.46        1.46      1.25 o 
   5   4  19        8.13       10.42      1.82 o 
  -5   5  19       18.06       21.33      1.58 o 
  -4   5  19       34.10       39.35      3.21 o 
  -3   5  19       17.48       21.19      1.71 o 
  -2   5  19       51.01       57.45      5.91 o 
  -1   5  19       17.07       14.82      1.70 o 
   0   5  19        5.78        5.88      2.00 o 
   1   5  19       17.15       13.70      2.43 o 
   2   5  19       50.83       52.61      2.72 o 
   3   5  19       17.29       17.47      1.58 o 
   4   5  19       34.21       30.61      2.74 o 
   5   5  19       18.05       16.75      1.95 o 
  -5   6  19       37.82       42.92      1.59 o 
  -4   6  19       10.85       11.56      1.08 o 
  -3   6  19       10.30       12.92      1.14 o 
  -2   6  19       12.04        9.95      1.10 o 
  -1   6  19        4.38        4.90      1.21 o 
   0   6  19       21.06       18.83      2.73 o 
   1   6  19        4.35        3.16      1.60 o 
   2   6  19       11.93        9.12      1.88 o 
   3   6  19       10.23        9.42      1.34 o 
   4   6  19       10.81        9.13      1.54 o 
   5   6  19       37.93       44.28      2.71 o 
  -4   7  19       14.15       16.12      1.43 o 
  -3   7  19        3.85        1.08      2.06 o 
  -2   7  19        4.85        1.90      0.83 o 
  -1   7  19       14.98       19.81      2.53 o 
   0   7  19       21.81       22.65      2.70 o 
   1   7  19       15.09       11.86      2.06 o 
   2   7  19        4.81        3.35      1.31 o 
   3   7  19        3.80        4.33      1.03 o 
  -3   8  19        2.48        2.93      0.88 o 
  -2   8  19        1.77        0.26      1.07 o 
  -1   8  19       10.89        9.84      1.81 o 
   0   8  19        0.74        1.12      1.14 o 
   1   8  19       11.00       12.82      1.34 o 
   2   8  19        1.77        1.84      0.84 o 
   3   8  19        2.50        2.00      0.72 o 
  -2   9  19       16.00       19.73      1.91 o 
  -1   9  19        6.03        5.04      0.91 o 
   0   9  19        5.64        8.12      1.62 o 
   1   9  19        5.90        6.04      0.99 o 
   2   9  19       16.01       18.04      1.32 o 
   0   0  20        9.55       10.82      2.43 o 
   1   0  20       13.71        7.75      2.26 o 
   2   0  20        3.14        4.48      1.97 o 
   3   0  20      121.10      124.40      3.51 o 
   4   0  20       25.86       28.44      2.95 o 
   5   0  20       13.79       11.80      1.36 o 
  -5   1  20       18.21       21.58      1.69 o 
  -4   1  20        5.16        3.66      1.69 o 
  -3   1  20       82.19       79.42      3.45 o 
  -2   1  20        5.84        9.88      2.12 o 
  -1   1  20       23.52       23.78      2.28 o 
   0   1  20        2.82       -0.28      1.75 o 
   1   1  20       23.48       20.74      2.05 o 
   2   1  20        5.83       11.06      3.22 o 
   3   1  20       82.11       84.54      3.51 o 
   4   1  20        5.09        4.44      1.59 o 
   5   1  20       18.19       18.94      1.54 o 
  -5   2  20        0.42        0.46      0.86 o 
  -4   2  20        2.58        2.83      1.46 o 
  -3   2  20        0.01        0.43      1.00 o 
  -2   2  20        2.86        2.13      1.20 o 
  -1   2  20       12.40       14.71      1.76 o 
   0   2  20        1.87        0.66      1.45 o 
   1   2  20       12.46       14.43      1.82 o 
   2   2  20        2.79        1.37      1.02 o 
   3   2  20        0.01        2.38      0.98 o 
   4   2  20        2.56        2.94      1.05 o 
   5   2  20        0.42       -0.13      0.79 o 
  -5   3  20        0.52        0.05      0.74 o 
  -4   3  20       19.92       19.72      2.54 o 
  -3   3  20       12.14       12.99      1.55 o 
  -2   3  20       28.38       30.40      2.28 o 
  -1   3  20       69.71       73.94      3.51 o 
   0   3  20        0.52        2.57      1.74 o 
   1   3  20       69.32       72.99      4.93 o 
   2   3  20       28.46       28.09      2.10 o 
   3   3  20       12.30       11.13      1.34 o 
   4   3  20       19.98       21.17      1.62 o 
   5   3  20        0.52       -0.19      1.12 o 
  -5   4  20        5.60        5.96      1.48 o 
  -4   4  20        7.86        6.23      1.65 o 
  -3   4  20       11.98       12.62      2.32 o 
  -2   4  20       26.30       32.90      2.85 o 
  -1   4  20       16.53       14.71      1.72 o 
   0   4  20        1.72        3.38      1.64 o 
   1   4  20       16.49       14.25      2.45 o 
   2   4  20       26.47       25.57      2.81 o 
   3   4  20       12.07       10.71      1.26 o 
   4   4  20        7.93        9.02      1.71 o 
   5   4  20        5.63        6.26      1.34 o 
  -4   5  20        3.89        5.70      1.03 o 
  -3   5  20       46.76       48.10      2.84 o 
  -2   5  20        8.26        7.77      1.22 o 
  -1   5  20        0.11       -1.04      1.06 o 
   0   5  20        0.35        0.05      1.35 o 
   1   5  20        0.10       -1.33      1.33 o 
   2   5  20        8.23        6.66      1.79 o 
   3   5  20       46.69       42.94      2.12 o 
   4   5  20        3.90        4.83      1.27 o 
  -4   6  20       42.01       41.98      2.80 o 
  -3   6  20       12.70       12.88      1.25 o 
  -2   6  20        0.33        0.76      0.76 o 
  -1   6  20       10.37        8.88      1.81 o 
   0   6  20       34.14       32.97      3.12 o 
   1   6  20       10.42       10.69      1.95 o 
   2   6  20        0.32       -1.00      1.25 o 
   3   6  20       12.72       13.90      1.77 o 
   4   6  20       41.93       42.34      2.51 o 
  -3   7  20        2.96        1.57      0.80 o 
  -2   7  20       17.28       22.73      2.25 o 
  -1   7  20        1.21       -0.44      1.31 o 
   0   7  20        0.84       -0.80      1.28 o 
   1   7  20        1.20        0.25      1.22 o 
   2   7  20       17.27       20.89      2.19 o 
   3   7  20        3.02        3.51      1.02 o 
  -1   8  20       10.55       13.05      1.80 o 
   0   8  20       32.39       33.19      2.71 o 
   1   8  20       10.45       12.40      1.78 o 
   1   0  21        8.80        8.82      2.28 o 
   2   0  21       10.70       13.56      1.34 o 
   3   0  21      108.64      107.13      3.00 o 
   4   0  21        0.57       -0.01      1.34 o 
  -4   1  21        4.07        2.88      1.36 o 
  -3   1  21       27.04       28.88      1.60 o 
  -2   1  21        4.20        3.22      2.11 o 
  -1   1  21       17.48       19.61      1.99 o 
   0   1  21       29.36       35.29      3.57 o 
   1   1  21       17.34       17.17      1.83 o 
   2   1  21        4.24        6.36      1.25 o 
   3   1  21       26.98       29.18      1.57 o 
   4   1  21        4.14        4.63      1.61 o 
  -4   2  21        2.87        5.41      1.61 o 
  -3   2  21        7.34        8.73      0.98 o 
  -2   2  21       10.02       10.73      2.48 o 
  -1   2  21        0.27        0.06      1.09 o 
   0   2  21        0.26        0.62      1.57 o 
   1   2  21        0.26       -0.05      1.29 o 
   2   2  21       10.06       10.23      1.64 o 
   3   2  21        7.37        7.31      0.89 o 
   4   2  21        2.87        4.56      0.97 o 
  -4   3  21        0.63        0.73      1.19 o 
  -3   3  21        4.60        5.32      1.04 o 
  -2   3  21        5.20        5.28      1.15 o 
  -1   3  21       26.28       33.21      2.30 o 
   0   3  21        3.51        3.61      1.65 o 
   1   3  21       26.23       30.61      3.13 o 
   2   3  21        5.14        6.12      1.60 o 
   3   3  21        4.64        5.01      0.79 o 
   4   3  21        0.66        0.13      1.10 o 
  -4   4  21        0.86        0.38      1.04 o 
  -3   4  21        0.99        3.71      1.50 o 
  -2   4  21        3.01        4.07      2.19 o 
  -1   4  21        0.79        0.16      1.27 o 
   0   4  21       25.27       28.09      2.99 o 
   1   4  21        0.82        0.40      1.35 o 
   2   4  21        3.00        3.68      1.23 o 
   3   4  21        1.01        0.82      0.71 o 
   4   4  21        0.87       -0.23      0.97 o 
  -3   5  21       11.66       10.56      1.62 o 
  -2   5  21        6.81        8.82      1.61 o 
  -1   5  21       12.63       17.43      2.20 o 
   0   5  21        0.18        0.07      1.28 o 
   1   5  21       12.59       12.32      2.01 o 
   2   5  21        6.77        7.21      1.70 o 
   3   5  21       11.74        9.11      0.95 o 
  -2   6  21        3.52        3.07      1.14 o 
  -1   6  21        6.58        7.18      1.56 o 
   0   6  21       13.05       10.28      1.80 o 
   1   6  21        6.52        3.68      1.27 o 
   2   6  21        3.54        2.93      1.19 o 
  -1   7  21        5.58        3.58      1.16 o 
   0   7  21       21.35       27.98      2.39 o 
   1   7  21        5.52        4.87      1.25 o 
   0   0  22        0.27        1.15      1.39 o 
   1   0  22        1.15        0.85      0.99 o 
   2   0  22        0.00        0.98      0.75 o 
   3   0  22       11.81       12.84      0.98 o 
  -3   1  22        4.62        7.29      1.72 o 
  -2   1  22       27.17       26.58      1.75 o 
  -1   1  22        2.59        2.89      1.02 o 
   0   1  22        0.08       -0.57      1.34 o 
   1   1  22        2.60        1.62      0.97 o 
   2   1  22       27.24       29.87      1.92 o 
   3   1  22        4.66        5.05      0.72 o 
  -3   2  22        5.77        6.74      1.29 o 
  -2   2  22       11.39       12.87      1.12 o 
  -1   2  22       23.09       21.32      2.49 o 
   0   2  22       78.52       84.63      4.77 o 
   1   2  22       23.07       21.12      2.48 o 
   2   2  22       11.39       11.68      1.30 o 
   3   2  22        5.76        6.83      1.11 o 
  -3   3  22       14.41       14.93      1.24 o 
  -2   3  22        8.40        8.45      1.14 o 
  -1   3  22        2.10       -1.05      1.33 o 
   0   3  22       23.42       23.99      2.60 o 
   1   3  22        2.10        2.71      1.48 o 
   2   3  22        8.38        8.94      1.08 o 
   3   3  22       14.51       15.49      1.23 o 
  -2   4  22        5.50        3.80      1.11 o 
  -1   4  22       12.00       11.38      1.70 o 
   0   4  22       10.30        9.02      1.71 o 
   1   4  22       11.94       10.55      1.74 o 
   2   4  22        5.47        5.17      1.30 o 
  -1   5  22       19.09       21.45      2.11 o 
   0   5  22        0.54       -0.72      1.14 o 
   1   5  22       19.07       19.31      2.09 o 
   1   0  23       18.74       26.51      1.76 o 
   2   0  23       13.53       15.70      1.28 o 
  -1   1  23       27.92       29.52      1.81 o 
   0   1  23       16.01       19.49      2.57 o 
   1   1  23       27.97       28.77      1.78 o 
  -1   2  23        8.10        9.08      1.15 o 
   0   2  23        7.80        7.83      1.10 o 
   1   2  23        8.11        8.60      1.05 o 
   0   3  23        7.77        7.10      1.35 o 
                                                 
